# Supplementary material for: Ncl1-mediated metabolic rewiring critical during metabolic stress
Source: Life Sci Alliance. 2019 Aug 15;2(4):e201900360. doi: 10.26508/lsa.201900360 (PMC6696984; doi:10.26508/lsa.201900360)
Supplement: Supplementary file 1 [file LSA-2019-00360_TableS1.xlsx]

## Sheet: Sheet1
Supplementary Table 01: Aminoacid composition in the media
Name	Concentration in minimal	10x concentration(mM)
Isoleucine	NA	4
Glycine	NA	4
Proline	NA	4
Valine	1.3	13
Leucine	0.5	5
Phenylalanine	0.3	3
Tryptophan	0.2	2
Glutamate	0.6	6
Serine	NA	4
Glutamine	NA	4
Aspargine	NA	4
Methionine	0.1	1
Threonine	1.7	17
Alanine	NA	4
Lysine	0.2	2
Histidine	0.1	1.5
Arginine	0.1	1
