# Supplementary material for: Ncl1-mediated metabolic rewiring critical during metabolic stress
Source: Life Sci Alliance. 2019 Aug 15;2(4):e201900360. doi: 10.26508/lsa.201900360 (PMC6696984; doi:10.26508/lsa.201900360)
Supplement: Supplementary file 3 [file LSA-2019-00360_TableS3.xlsx]

## Sheet: Sheet1
Supplementary Table 3
Proteins differentaily expressed by cysteine in Wt and their status during co-treatment of Leu and Cys
				Fold change					Fold change
Down regulated				(Cysteine/ Control)					[(Leucine +Cysteine)/ Control)]
SGD Secondary ID	SGD Gene Name	Uniprot Id	Uniprot Gene Name	Bio-Rep1	Bio-Rep2	Bio-Rep3	Average	p-vlaue	Bio-Rep1	Bio-Rep2	Bio-Rep3	Average	p-vlaue
YKL182W	FAS1	P19097	FAS2	0.8574	0.8002	0.8191	0.825567	0.000692499	0.9139	0.9225	0.7395	0.858633	0.0945811
YPL231W	FAS2	P32861	UGPA1	0.8461	0.7828	0.8215	0.8168	0.000861584	0.85	0.7579	0.7205	0.776133	0.00637315
YDL124W		P38804	SDO1L	0.8304	0.7555	0.7596	0.781833	0.00128586	0.9274	0.8155	0.8138	0.852233	0.020052
YKL035W	UGP1	P22147	XRN1	0.8485	0.7782	0.8234	0.8167	0.00131632	1.002	0.925	1.8938	1.2736	0.454585
YDL014W	NOP1	P22146	GAS1	0.843	0.8039	0.7375	0.7948	0.00410878	1.0011	1.0654	0.8434	0.969967	0.640048
YFL014W	HSP12	P61830	H3	0.7719	0.6381	0.6227	0.677567	0.00438755	1.0251	0.8013	0.7156	0.847333	0.170381
YAL016W	TPD3	P38427	TSL1	0.8273	0.8605	0.7552	0.814333	0.0058813	0.8238	0.7894	1.5513	1.05483	0.989947
YER070W	RNR1	Q07551	KAR	0.8051	0.9069	0.8239	0.8453	0.00968378	0.9657	1.019	0.8804	0.955033	0.325415
YPL004C	LSP1	P26784	RL16A	0.9011	0.7914	0.8575	0.85	0.0123029	0.8496	1.0298	0.5739	0.817767	0.252838
YML100W	TSL1	P27472	GYS2	0.8781	0.7512	0.7345	0.787933	0.0126295	0.705	0.9361	1.0652	0.9021	0.38972
YHR087W	RTC3	P19358	METK2	0.9109	0.7885	0.8432	0.847533	0.0160008	0.9047	0.6735	0.456	0.678067	0.0978034
YGR211W	ZPR1	P14120	RL30	0.9051	0.7708	0.8058	0.827233	0.0160064	1.0301	0.9188	0.388	0.778967	0.339519
YBR009C	HHF1	P40991	NOP2	0.6302	0.6828	0.8591	0.724033	0.0233235	0.8923	0.7363	2.251	1.2932	0.724555
YDR502C	SAM2	P32379	PSA5	0.7154	0.3498	0.4953	0.520167	0.0280648	0.5543	0.9855	0.8399	0.793233	0.204498
YMR307W	GAS1	P07149	FAS1	0.85	0.7329	0.89	0.8243	0.028433	0.935	0.9373	0.8469	0.9064	0.0409435
YGL173C	XRN1	P21524	RIR1	0.8412	0.7563	0.61	0.735833	0.0288884	1.0428	0.8375	1.0798	0.9867	0.817928
YOR122C	PFY1	P08536	MET3	0.7211	0.9083	0.7402	0.789867	0.0297261	0.9748	0.6616	0.5554	0.7306	0.108579
YGL030W	RPL30	P34227	PRX1	0.8627	0.7461	0.897	0.835267	0.0308743	0.8226	0.5675	0.154	0.5147	0.159201
YAL023C	PMT2	P38616	YGP1	0.9031	0.7185	0.8144	0.812	0.0324079	0.9052	0.9557	0.5583	0.8064	0.228668
YNL160W	YGP1	P31382	PMT2	0.7728	0.8155	0.9325	0.840267	0.0337795	1.1123	0.7642	0.5142	0.7969	0.283261
YPR160W	GPH1	P02309	H4	0.895	0.7955	0.6582	0.7829	0.0477054	0.973	0.9687	0.3238	0.755167	0.340587
YMR109W	MYO5	P31383	2AAA	0.7566	0.6764	0.9386	0.790533	0.0638086	0.6889	0.9286	0.0648	0.560767	0.276171
YDR293C	SSD1	P25567	SRO9	0.8986	0.6106	0.778	0.7624	0.0655691	1.4063	0.6797	2.3648	1.4836	0.49396
YDR214W	AHA1	P15646	FBRL	0.9644	0.6881	0.7835	0.812	0.0908477	0.9051	1.0461	0.6789	0.8767	0.310796
YBL064C	PRX1	Q12230	LSP1	0.8386	0.9342	0.6634	0.812067	0.0969826	1.1206	0.7948	0.6228	0.846067	0.313126
YLR292C	SEC72	P53303	ZPR1	0.9446	0.7015	0.8773	0.841133	0.113302	1.0959	1.0218	8.0368	3.38483	0.33964
YJR010W	MET3	P22943	HSP12	1.0034	0.5586	0.5162	0.692733	0.1199	0.6347	0.5139	0.8435	0.664033	0.0400874
YER009W	NTF2	P06738	PHSG	0.7245	0.9924	0.8157	0.8442	0.124554	0.557	0.8422	0.6655	0.688233	0.0316493
YLR335W	NUP2	Q04439	MYO5	0.6082	0.7999	0.9571	0.7884	0.125428	0.7803	1.9501	9.2148	3.98173	0.28895
YPL260W	CUB1	Q08977	YP260	0.9346	0.5218	0.7827	0.746367	0.136214	0.9444	1.2153	0.5485	0.902733	0.546953
YCL037C	SRO9	Q12449	AHA1	1.0144	0.761	0.7408	0.838733	0.137687	0.9382	0.636	1.4138	0.996	0.817934
YIL133C	RPL16A	P32499	NUP2	0.7625	0.6927	1.028	0.827733	0.161955	0.9944	0.9933	1.3905	1.12607	0.398219
YMR314W	PRE5	P24276	SSD1	0.8516	0.451	0.9444	0.749	0.217293	1.0088	0.573	1.2155	0.932433	0.630301
YLR258W	GSY2	P53152	MMS2	0.7639	0.1427	0.7868	0.564467	0.220392	1.2698	0.3652	0.9075	0.8475	0.481595
YNL061W	NOP2	P40302	PSA6	0.9668	0.0129	0.3505	0.4434	0.236991	0.6383	3.404	0.9384	1.66023	0.663352
YGL087C	MMS2	P07274	PROF	1.1242	0.7188	0.666	0.836333	0.274624	1.1101	0.9679	0.7097	0.929233	0.532192
YBR010W	HHT1	P33331	NTF2	1.0693	0.839	0.6207	0.843	0.282592	1.4716	1.2922	0.0648	0.942867	0.531396
YGR253C	PUP2	P39742	SEC72	0.7842	0.5761	1.1444	0.8349	0.330023	1.4284	0.3658	1.7105	1.16823	0.942396
				Fold change					Fold change
Up regulated				(Cysteine/ Control)					[(Leucine +Cysteine)/ Control)]
SGD Secondary ID	SGD Gene Name	Uniprot Id	Uniprot Gene Name	Bio-Rep1	Bio-Rep2	Bio-Rep3	Average	p-vlaue	Bio-Rep1	Bio-Rep2	Bio-Rep3	Average	p-vlaue
YJR109C	CPA2	P03965	CARB	1.3228	1.346	1.395	1.3546	4.17438e-05	0.9601	1.209	1.7305	1.29987	0.24647
YMR120C	ADE17	P38009	PUR92	1.2469	1.2717	1.3276	1.28207	0.000179345	1.0784	1.5544	1.0941	1.2423	0.166042
YML074C	FPR3	P38911	FKBP3	1.266	1.3355	1.3584	1.31997	0.000198476	0.9961	1.2414	4.1412	2.12623	0.2863
YER069W	ARG5,6	Q01217	ARG56	1.712	1.7048	1.9702	1.79567	0.000253831	1.0272	1.1483	1.1439	1.10647	0.0522372
YLR355C	ILV5	P06168	ILV5	1.4649	1.5072	1.6548	1.5423	0.000301969	0.8992	0.8666	1.1118	0.9592	0.57127
YGL009C	LEU1	P07264	LEUC	1.5534	1.853	1.8177	1.74137	0.00058998	0.6469	0.6476	1.0947	0.7964	0.212105
YHR208W	BAT1	P38891	BCA1	1.4568	1.6433	1.4219	1.50733	0.000800262	0.7934	0.8728	0.9228	0.863	0.0276857
YJR016C	ILV3	P39522	ILV3	1.3814	1.4804	1.6156	1.49247	0.000923071	0.8087	0.8778	0.9273	0.871267	0.0247772
YDL131W	LYS21	Q12122	HOSM	1.1222	1.1403	1.1897	1.15073	0.00129955	1.0799	0.9853	1.7262	1.2638	0.308036
YDR487C	RIB3	Q99258	RIB3	1.2313	1.3843	1.2499	1.2885	0.0023757	1.0769	0.9865	0.5198	0.861067	0.437222
YIL053W	GPP1	P41277	GPP1	1.271	1.3599	1.5049	1.3786	0.00290395	1.0821	1.2034	0.9872	1.0909	0.217235
YGL148W	ARO2	P28777	AROC	1.1937	1.16	1.2837	1.21247	0.00313655	0.9797	1.02	1.2744	1.09137	0.380169
YKL073W	LHS1	P36016	LHS1	1.8514	2.7076	3.0356	2.53153	0.00371662	0.8686	1.4301	8.3279	3.5422	0.319453
YBR249C	ARO4	P32449	AROG	1.1391	1.1899	1.2651	1.19803	0.00410989	0.8618	0.9983	1.6973	1.1858	0.572956
YOL058W	ARG1	P22768	ASSY	1.4807	1.8874	2.4253	1.93113	0.0110069	0.8626	1.079	0.6387	0.8601	0.317451
YER081W	SER3	P40054	SERA	1.1345	1.1606	1.2997	1.19827	0.0130531	1.149	1.2643	4.8277	2.41367	0.233784
YJR009C	TDH2	P00358	G3P2	1.265	1.1016	1.1896	1.1854	0.0135731	0.9346	1.1327	1.2557	1.10767	0.334458
YCL030C	HIS4	P00815	HIS2	1.1369	1.3927	1.3328	1.28747	0.015621	0.9618	1.2403	0.792	0.998033	0.891162
YPL091W	GLR1	P41921	GSHR	1.1918	1.391	1.564	1.38227	0.0156668	1.0522	1.3508	1.4448	1.2826	0.0677335
YMR108W	ILV2	P07342	ILVB	1.1747	1.4985	1.3058	1.32633	0.0170114	1.0191	0.9155	1.43	1.12153	0.514085
YHR018C	ARG4	P04076	ARLY	1.2462	1.5542	1.793	1.53113	0.0172232	1.1475	1.2174	2.2301	1.53167	0.148983
YDL171C	GLT1	Q12680	GLT1	1.186	1.2699	1.0913	1.1824	0.019445	1.1443	1.1332	2.4998	1.59243	0.209083
YDR233C	RTN1	Q04947	RTN1	1.1576	1.1119	1.3013	1.19027	0.0218759	0.8617	1.027	0.6624	0.850367	0.234909
YDR158W	HOM2	P13663	DHAS	1.1652	1.3789	1.6244	1.3895	0.0289988	0.8311	0.9647	1.292	1.02927	0.932109
YPR145W	ASN1	P49089	ASNS1	1.2057	1.4143	1.1296	1.24987	0.0307036	1.0608	1.4411	0.7554	1.08577	0.80973
YNL104C	LEU4	P06208	LEU1	1.2239	1.7569	2.025	1.6686	0.0307403	1.0639	0.8034	1.3967	1.088	0.730224
YBR035C	PDX3	P38075	PDX3	1.0925	1.2691	1.3776	1.2464	0.0336124	0.9508	1.3566	0.8197	1.04237	0.907116
YGL026C	TRP5	P00931	TRP	1.0955	1.1354	1.2977	1.1762	0.0363501	1.0067	0.9462	0.7729	0.9086	0.269989
YJR125C	ENT3	P47160	ENT3	1.3284	1.3438	1.0783	1.25017	0.0379627	1.1897	0.9311	4.4646	2.19513	0.335235
YGR234W	YHB1	P39676	FHP	1.0934	1.2	1.3608	1.21807	0.038096	1.003	1.0028	0.7694	0.925067	0.388205
YGL106W	MLC1	P53141	MLC1	1.0579	1.2502	1.1491	1.1524	0.0443939	1.0686	0.7002	0.8846	0.884467	0.323502
YCR073W-A	SOL2	P37262	SOL2	1.4241	1.1236	1.6944	1.41403	0.0491798	1.8662	1.5322	1.1761	1.52483	0.0390661
YCR051W		P25631	YCU1	1.151	1.6563	1.2765	1.36127	0.0520152	1.0966	0.6922	1.6448	1.14453	0.782018
YDL235C	YPD1	Q07688	YPD1	1.2854	1.0559	1.1741	1.1718	0.052288	0.9594	0.8066	0.7569	0.840967	0.0655862
YER057C	HMF1	P40037	HMF1	1.2597	1.0439	1.3407	1.21477	0.0658311	1.0309	1.0476	3.0428	1.7071	0.330257
YDL137W	ARF2	P19146	ARF2	1.1845	1.1977	1.6971	1.35977	0.0681583	1.0261	0.809	0.6157	0.816933	0.204063
YOL059W	GPD2	P41911	GPD2	1.1023	1.707	1.3569	1.38873	0.068664	1.1965	1.0066	1.4158	1.2063	0.145143
YPL243W	SRP68	P38687	SRP68	1.0942	1.3682	1.6947	1.3857	0.0699033	1.0424	1.164	3.8376	2.01467	0.286491
YFR044C	DUG1	P43616	DUG1	1.0527	1.5254	1.4807	1.35293	0.0722599	1.0421	1.2328	1.7432	1.33937	0.150677
YFL022C	FRS2	P15625	SYFA	1.0817	1.1311	1.3745	1.19577	0.078011	0.962	1.0612	0.7539	0.9257	0.438903
YPR004C	AIM45	Q12480	ETFA	1.0254	1.4269	1.4784	1.31023	0.0918746	1.003	0.9614	0.7494	0.9046	0.299528
YOR184W	SER1	P33330	SERC	1.1593	1.6238	1.1249	1.30267	0.100709	1.1371	1.0072	0.867	1.00377	0.977498
YKL180W	RPL17A	P05740	RL17A	1.3335	1.0262	1.1765	1.17873	0.10382	1.1711	1.0745	0.2561	0.8339	0.48656
YBR263W	SHM1	P37292	GLYM	1.067	1.3353	1.9714	1.4579	0.127345	1.1008	1.1489	2.2805	1.51007	0.208932
YKR057W	RPS21A	P0C0V8	RS21A	1.2382	1.5618	1.022	1.274	0.137641	1.3268	1.8707	1.2627	1.48673	0.0369023
YGR180C	RNR4	P49723	RIR4	1.1175	1.0843	1.5568	1.25287	0.141912	1.1175	1.112	1.6894	1.3063	0.149031
YDL140C	RPO21	P04050	RPB1	1.0947	1.2984	2.2089	1.534	0.145532	1.0046	1.4537	3.0525	1.83693	0.202025
YLR106C	MDN1	Q12019	MDN1	1.1544	1.3281	1.005	1.1625	0.14782	1.2745	1.3028	1.9575	1.5116	0.0480163
YPL218W	SAR1	P20606	SAR1	0.9896	1.2049	1.356	1.1835	0.156235	1.0281	1.2202	1.2788	1.1757	0.0763416
YLR113W	HOG1	P32485	HOG1	1.4519	0.975	1.2695	1.23213	0.170129	1.5467	1.2317	8.302	3.69347	0.200851
YKL029C	MAE1	P36013	MAOM	1.3726	0.9974	1.1318	1.16727	0.190989	1.1767	1.0523	1.9506	1.3932	0.196484
YIL062C	ARC15	P40518	ARPC5	1.1006	1.4985	1.035	1.21137	0.194517	1.3904	1.4318	0.3524	1.0582	0.810957
YKL033W-A		Q86ZR7	YKD3A	1.222	0.96	1.3041	1.16203	0.202921	1.1377	1.0041	1.7088	1.28353	0.237154
YNL117W	MLS1	P30952	MASY	0.9462	1.4773	1.2685	1.23067	0.217975	1.2914	0.8127	0.9625	1.0222	0.981317
YIL124W	AYR1	P40471	AYR1	0.9541	1.4763	1.1469	1.19243	0.275028	0.9466	1.6488	1.7537	1.4497	0.162092
YJL145W	SFH5	P47008	SFH5	1.3258	1.4894	0.899	1.23807	0.278327	2.2186	1.4651	1.8559	1.84653	0.00757119
YLR174W	IDP2	P41939	IDHC	0.9737	2.3016	1.1691	1.48147	0.287084	0.7902	1.245	1.0514	1.02887	0.936421
YGR209C	TRX2	P22803	TRX2	1.3324	0.8993	1.2853	1.17233	0.315243	1.2208	1.2584	0.9633	1.1475	0.19686
YBR109C	CMD1	P06787	CALM	1.5575	1.398	0.8544	1.26997	0.325505	1.1717	1.1153	1.1485	1.14517	0.000699978
YKL010C	UFD4	P33202	UFD4	0.8727	1.2883	11.3627	4.5079	0.347538	0.827	0.9461	14.7807	5.51793	0.434094
YDR457W	TOM1	Q03280	TOM1	0.8847	1.3395	70.9707	24.3983	0.350094	1.0347	0.7594	100	33.9314	0.408713
YHL011C	PRS3	P38689	KPR3	0.869	1.163	1.7811	1.27103	0.400302	0.8438	1.323	0.0648	0.743867	0.404173
YNL208W		P40159	YNU8	1.8242	0.6016	4.6573	2.36103	0.409927	0.9468	0.6688	6.5752	2.73027	0.540313
YDR395W	SXM1	Q04175	SXM1	0.8341	1.2801	1.4232	1.17913	0.441245	1.3859	1.1551	0.8688	1.1366	0.463777
YOL061W	PRS5	Q12265	KPR5	0.8525	1.1551	1.6378	1.21513	0.445901	0.769	1.2338	1.6936	1.23213	0.528596
YGR282C	BGL2	P15703	BGL2	1.7047	0.5627	2.6539	1.64043	0.536559	1.4876	0.8059	5.2789	2.52413	0.328705
YLR043C	TRX1	P22217	TRX1	1.1111	0.7738	1.8008	1.22857	0.583536	0.7416	0.8478	1.989	1.1928	0.82126
