# Supplementary material for: Ncl1-mediated metabolic rewiring critical during metabolic stress
Source: Life Sci Alliance. 2019 Aug 15;2(4):e201900360. doi: 10.26508/lsa.201900360 (PMC6696984; doi:10.26508/lsa.201900360)
Supplement: Supplementary file 4 [file LSA-2019-00360_TableS4.xlsx]

## Sheet: Sheet3
	Supplementary Table 4: Percentage growth of cysteine sensitive strains in presence of cysteine, with respect to WT
	Gene name	Description	% Growth	p-value
	BOP2	Protein of unknown function	77.7418	0.0259473
	CAP2	Beta subunit of the capping protein heterodimer (Cap1p and Cap2p); capping protein (CP) binds to the barbed ends of actin filaments preventing further polymerization; localized predominantly to cortical actin patches; protein increases in abundance and relocalizes from bud neck to plasma membrane upon DNA replication stress	71.4213	0.00636327
	CDC10	Component of the septin ring, required for cytokinesis; septins are GTP-binding proteins that assemble into rod-like hetero-oligomers that can associate to form filaments; septin rings at the mother-bud neck act as scaffolds for recruiting cell division factors and as barriers to prevent diffusion of specific proteins between mother and daughter cells; N-terminus interacts with phosphatidylinosit…	72.5647	0.0207289
	CLG1	Cyclin-like protein that interacts with Pho85p; has sequence similarity to G1 cyclins PCL1 and PCL2	74.2148	0.0109093
	COG5	Component of the conserved oligomeric Golgi complex; a cytosolic tethering complex (Cog1p through Cog8p) that functions in protein trafficking to mediate fusion of transport vesicles to Golgi compartments	74.0373	0.00100031
	CTR1	High-affinity copper transporter of plasma membrane; mediates nearly all copper uptake under low copper conditions; transcriptionally induced at low copper levels and degraded at high copper levels; protein increases in abundance and relocalizes from nucleus to plasma membrane upon DNA replication stress; human homolog SLC31A1 can complement a yeast ctr1 ctr3 double deletion	59.8083	0.0109916
	DAT1	DNA binding protein that recognizes oligo(dA).oligo(dT) tracts; Arg side chain in its N-terminal pentad Gly-Arg-Lys-Pro-Gly repeat is required for DNA-binding; relocalizes to the cytosol in response to hypoxia; not essential for viability	76.6059	0.0169787
	EAF7	Subunit of the NuA4 histone acetyltransferase complex; NuA4 acetylates the N-terminal tails of histones H4 and H2A	65.2291	0.0233152
	GFD2	Protein of unknown function; identified as a high-copy suppressor of a dbp5 mutation; GFD2 has a paralog, YDR514C, that arose from the whole genome duplication	56.9138	0.0038735
	GID8	Subunit of GID Complex, binds strongly to central component Vid30p; GID Complex is involved in proteasome-dependent catabolite inactivation of fructose-1,6-bisphosphatase; recruits Rmd5p, Fyv10 and Vid28p to GID Complex; contains LisH, CTLH, and CRA domains that mediate binding to Vid30p (LisH) and Rmd5p and Vid28p (CTLH and CRA); dosage-dependent regulator of START	73.4749	0.000182379
	GPM2	Homolog of Gpm1p phosphoglycerate mutase; converts 3-phosphoglycerate to 2-phosphoglycerate in glycolysis; may be non-functional; GPM2 has a paralog, GPM3, that arose from the whole genome duplication	78.6051	0.0468802
	HOC1	Alpha-1,6-mannosyltransferase; involved in cell wall mannan biosynthesis; subunit of a Golgi-localized complex that also contains Anp1p, Mnn9p, Mnn11p, and Mnn10p; identified as a suppressor of a cell lysis sensitive pkc1-371 allele	55.8544	0.00201103
	HOM3	Aspartate kinase (L-aspartate 4-P-transferase); cytoplasmic enzyme that catalyzes the first step in the common pathway for methionine and threonine biosynthesis; expression regulated by Gcn4p and the general control of amino acid synthesis	74.4418	0.00276199
	IMG2	Mitochondrial ribosomal protein of the large subunit; conserved in metazoa, with similarity to human mitochondrial ribosomal protein MRPL49	72.9987	0.0478641
	LEU3	Zinc-knuckle transcription factor, repressor and activator; regulates genes involved in branched chain amino acid biosynthesis and ammonia assimilation; acts as a repressor in leucine-replete conditions and as an activator in the presence of alpha-isopropylmalate, an intermediate in leucine biosynthesis that accumulates during leucine starvation	64.3039	0.00431436
	LST4	Subunit of the Lst4p-Lst7p GTPase activating protein complex for Gtr2p; stimulates the GTPase activity of Rag family GTPase Gtr2p, within the context of the Gtr1p-Gtr2p heterodimer, after amino acid stimulation; required for activation of TORC1 in response to amino acid stimulation; recruited to the vacuolar membrane during amino acid starvation and released from the membrane by TORC1; required f…	75.2028	0.0365529
	MOT3	Transcriptional repressor, activator; role in cellular adjustment to osmotic stress including modulation of mating efficiency; involved in repression of subset of hypoxic genes by Rox1p, repression of several DAN/TIR genes during aerobic growth, ergosterol biosynthetic genes in response to hyperosmotic stress; contributes to recruitment of Tup1p-Cyc8p general repressor to promoters; relocalizes t…	57.459	0.00308048
	MRS1	Splicing protein; required for splicing of two mitochondrial group I introns (BI3 in COB and AI5beta in COX1); forms a splicing complex, containing four subunits of Mrs1p and two subunits of the BI3-encoded maturase, that binds to the BI3 RNA; MRS1 has a paralog, CCE1, that arose from the whole genome duplication	68.7702	0.00149353
	NCL1	S-adenosyl-L-methionine-dependent tRNA: m5C-methyltransferase; methylates cytosine to m5C at several positions in tRNAs and intron-containing pre-tRNAs; increases proportion of tRNALeu(CAA) with m5C at wobble position in response to hydrogen peroxide, causing selective translation of mRNA from genes enriched in TTG codon; loss of NCL1 confers hypersensitivity to oxidative stress; similar to Nop2p…	45.3372	0.00240584
	NDE1	Mitochondrial external NADH dehydrogenase; type II NAD(P)H:quinone oxidoreductase that catalyzes the oxidation of cytosolic NADH; Nde1p and Nde2p provide cytosolic NADH to the mitochondrial respiratory chain; NDE1 has a paralog, NDE2, that arose from the whole genome duplication	66.9074	0.00994567
	NEM1	Probable catalytic subunit of Nem1p-Spo7p phosphatase holoenzyme; regulates nuclear growth by controlling phospholipid biosynthesis, required for normal nuclear envelope morphology and sporulation; homolog of the human protein Dullard	69.1755	0.0179751
	OCH1	Mannosyltransferase of the cis-Golgi apparatus; initiates the polymannose outer chain elongation of N-linked oligosaccharides of glycoproteins	68.2966	0.00479041
	PFK26	6-phosphofructo-2-kinase; inhibited by phosphoenolpyruvate and sn-glycerol 3-phosphate; has negligible fructose-2,6-bisphosphatase activity; transcriptional regulation involves protein kinase A	68.4651	0.00122423
	PPG1	Putative serine/threonine protein phosphatase; putative phosphatase of the type 2A-like phosphatase family, required for glycogen accumulation; interacts with Tap42p, which binds to and regulates other protein phosphatases	65.9751	0.00425198
	PTK2	Serine/threonine protein kinase; involved in regulation of ion transport across plasma membrane; carboxyl terminus is essential for glucose-dependent Pma1p activation via phosphorylation of Pma1p-Ser899; enhances spermine uptake; PTK2 has a paralog, PTK1, that arose from the whole genome duplication	61.2124	0.00420726
	RMD5	Component of GID Complex that confers ubiquitin ligase (U3) activity; necessary for polyubiquitination and degradation of the gluconeogenic enzyme fructose-1,6-bisphosphatase; forms dimer with Fyv10p that is then recruited to GID Complex by Gid8p; also required for sporulation; conserved protein that has a degenerate RING finger domain	75.3464	0.00835687
	RPL34B	Ribosomal 60S subunit protein L34B; homologous to mammalian ribosomal protein L34, no bacterial homolog; RPL34B has a paralog, RPL34A, that arose from the whole genome duplication	69.3777	0.0130346
	RTT103	Protein involved in transcription termination by RNA polymerase II; interacts with exonuclease Rat1p and Rai1p; has an RPR domain (carboxy-terminal domain interacting domain); also involved in regulation of Ty1 transposition	73.9087	0.0374181
	SNG1	Protein involved in resistance to nitrosoguanidine and 6-azauracil; expression is regulated by transcription factors involved in multidrug resistance; SNG1 has a paralog, YJR015W, that arose from the whole genome duplication	58.669	0.0026781
	SNT2	Subunit of Snt2C complex, RING finger ubiquitin ligase (E3); physically associates with Ecm5p and Rpd3p; along with Ecm5p, recruits Rpd3p to small number of promoters; colocalizes with Ecm5p, independently of Rpd3p, to promoters of stress response genes upon oxidative stress; involved in ubiquitination, degradation of excess histones; interacts with Ubc4p; role in regulating genes encoding amine …	70.7376	0.0217965
	SPP1	Subunit of COMPASS (Set1C); a complex which methylates histone H3 on lysine 4 and is required in telomeric transcriptional silencing; promotes meiotic DSB formation by interacting with H3K4me3 and Rec107p, a protein required for Spo11p-catalyzed DSB formation located on chromosome axes; interacts with Orc2p; PHD finger domain protein similar to human CGBP, an unmethylated CpG binding protein; rel…	76.571	0.0118187
	STP2	Transcription factor; activated by proteolytic processing in response to signals from the SPS sensor system for external amino acids; activates transcription of amino acid permease genes; STP2 has a paralog, STP1, that arose from the whole genome duplication	58.5217	0.00440671
	SXM1	Nuclear transport factor (karyopherin); involved in protein transport between the cytoplasm and nucleoplasm; similar to Nmd5p, Cse1p, Lph2p, and the human cellular apoptosis susceptibility protein, CAS1	66.3356	0.00251083
	THR1	Homoserine kinase; conserved protein required for threonine biosynthesis; long-lived protein that is preferentially retained in mother cells and forms cytoplasmic filaments; expression is regulated by the GCN4-mediated general amino acid control pathway	62.0153	0.00136917
	THR4	Threonine synthase; conserved protein that catalyzes formation of threonine from O-phosphohomoserine; expression is regulated by the GCN4-mediated general amino acid control pathway	77.8552	0.0276953
	TIR3	Cell wall mannoprotein; member of Srp1p/Tip1p family of serine-alanine-rich proteins; expressed under anaerobic conditions and required for anaerobic growth; TIR3 has a paralog, TIR2, that arose from the whole genome duplication	66.4012	0.0021418
	UBP13	Ubiquitin-specific protease that cleaves Ub-protein fusions; UBP13 has a paralog, UBP9, that arose from the whole genome duplication	61.148	0.0360329
	UBR1	E3 ubiquitin ligase (N-recognin); heterodimerizes with Rad6p to recognize and ubiquitinate substrates of the N-end rule pathway; role in endoplasmic reticulum-associated protein degradation (ERAD) in the absence of canonical ER membrane ligases or after stress; major role in targeting misfolded cytosolic proteins for degradation; regulates peptide transport via Cup9p ubiquitination; mutation in h…	58.703	0.00723877
	XBP1	Transcriptional repressor; binds promoter sequences of cyclin genes, CYS3, and SMF2; not expressed during log phase of growth, but induced by stress or starvation during mitosis, and late in meiosis; represses 15% of all yeast genes as cells transition to quiescence; important for maintaining G1 arrest and for longevity of quiescent cells; member of Swi4p/Mbp1p family; phosphorylated by Cdc28p; r…	62.3428	0.000240345
	YBL086C	Protein of unknown function; green fluorescent protein (GFP)-fusion protein localizes to the cell periphery	72.2999	0.00127205
	YDL096C	Dubious open reading frame; unlikely to encode a functional protein, based on available experimental and comparative sequence data; partially overlaps verified gene PMT1/YDL095W; YDL096C is not essential	71.4286	0.0033251
	YDL172C	Dubious open reading frame; unlikely to encode a functional protein, based on available experimental and comparative sequence data	55.6377	2.64181e-05
	YDL173W	Protein of unknown function; hyperphosphorylated upon rapamycin treatment in a Tap42p-dependent manner; green fluorescent protein (GFP)-fusion protein localizes to the cytoplasm; PAR32 is not an essential gene	60.8503	0.00234787
	YEL007W	Transcriptional regulator of pseudohyphal growth; protein with sequence similarity to S. pombe gti1+ (gluconate transport inducer 1) and C. albicans Wor1	78.2936	0.0297601
	YGL218W	Dubious open reading frame; unlikely to encode a functional protein, based on available experimental and comparative sequence data; not conserved in closely related Saccharomyces species; 93% of ORF overlaps the verified gene MDM34; deletion in cyr1 mutant results in loss of stress resistance	79.8421	0.0473152
	YIL023C	Zinc transporter; localizes to the ER; null mutant is sensitive to calcofluor white, leads to zinc accumulation in cytosol; ortholog of the mouse KE4 and member of the ZIP (ZRT, IRT-like Protein) family	66.6321	0.00553773
	YIL032C	Dubious open reading frame; unlikely to encode a functional protein, based on available experimental and comparative sequence data	66.3066	0.00173622
	YML082W	Putative protein predicted to have carbon-sulfur lyase activity; transcriptionally regulated by Upc2p via an upstream sterol response element; green fluorescent protein (GFP)-fusion protein localizes to the nucleus and the cytoplasm; not an essential gene; YML082W has a paralog, STR2, that arose from the whole genome duplication	53.5819	0.0010757
	YNL056W	Protein of unknown function; similar to predicted tyrosine phosphatases Oca1p and Siw14p; green fluorescent protein (GFP)-fusion protein localizes to the cytoplasm; YNL056W is not an essential gene	55.4025	0.00424375
	YOL087C	Ubiquitin-binding protein of unknown function; contains one WD40 repeat in a beta-propeller fold; green fluorescent protein (GFP)-fusion protein localizes to the cytoplasm; homolog of human WDR48/UAF1, which is involved in regulating the Fanconi anemia pathway; deletion mutant is sensitive to various chemicals including phenanthroline, sanguinarine, and nordihydroguaiaretic acid	64.5479	0.00206251
	YOR008C-A	Putative protein of unknown function; includes a potential transmembrane domain; deletion results in slightly lengthened telomeres; SWAT-GFP and mCherry fusion proteins localize to the endoplasmic reticulum and vacuole respectively	67.2949	0.00113942
