# Supplementary material for: Ncl1-mediated metabolic rewiring critical during metabolic stress
Source: Life Sci Alliance. 2019 Aug 15;2(4):e201900360. doi: 10.26508/lsa.201900360 (PMC6696984; doi:10.26508/lsa.201900360)
Supplement: Supplementary file 5 [file LSA-2019-00360_TableS5.xlsx]

## Sheet: Sheet1
	Supplementary Table 5: List of proteins whose expression was altered in Δncl1, with respect to wild type cells, during cysteine treatment.
				Upregulated in Δncl1 due to cysteine
				(Cys/Cnt) in 𝜟ncl1 / (Cys/Cnt) in WT					ncl1Δ/Wt
	SGD Name	Gene name	Uniprot Id	Bio-Rep1	Bio-Rep2	Bio-Rep3	Average	p-value	Bio-Rep1	Bio-Rep2	Bio-Rep3	Average
	YJR045C	SSC1	P0CS90	1.24318	1.18907	1.2196	1.21728	0.000108014	0.8602	0.8013	0.9898	0.883767
	YER103W	SSA4	P22202	1.63093	1.68854	1.85441	1.72463	0.000143915	0.9856	1.2104	1.0576	1.08453
	YGL087C	MMS2	P53152	1.62796	1.71549	1.52339	1.62228	0.000149088	1.1156	0.8391	1.1567	1.03713
	YML100W	TSL1	P38427	1.3816	1.26938	1.317	1.32266	0.000340301	0.8436	0.9106	0.8107	0.854967
	YKL067W	YNK1	P36010	1.37911	1.46246	1.27098	1.37085	0.00152189	0.869	0.6471	1.2948	0.936967
	YER023W	PRO3	P32263	1.20447	1.16761	1.27743	1.2165	0.00177105	1.0141	1.1861	0.9108	1.037
	YNL220W	ADE12	P80210	1.19872	1.11975	1.20267	1.17371	0.00236932	0.7666	0.8382	1.0317	0.878833
	YDL100C	GET3	Q12154	1.15674	1.24675	1.15164	1.18504	0.00277989	0.9821	0.8802	1.1644	0.992667
	YHR163W	SOL3	P38858	1.40156	1.80763	1.70206	1.63708	0.00315978	1.0234	0.6992	1.5642	1.0956
	YDL124W		Q07551	1.42032	1.30279	1.58963	1.43758	0.00335649	0.9763	1.0233	0.9267	0.975433
	YJL020C	BBC1	P47068	1.34013	1.71975	1.49559	1.51849	0.00463577	0.8746	0.5555	0.825	0.7517
	YHL034C	SBP1	P10080	1.15062	1.22209	1.11699	1.16323	0.00471561	0.8351	0.8627	1.0555	0.994233
	YMR109W	MYO5	Q04439	1.42124	1.19965	1.32975	1.31688	0.00521152	0.5934	0.8708	0.8069	0.757033
	YIL133C	RPL16A	P26784	1.21618	1.32411	1.15347	1.23125	0.00680761	0.8069	0.7831	1.08	0.89
	YLR043C	TRX1	P22217	1.78715	1.57521	2.3946	1.91899	0.00684872	0.7085	0.7379	0.9283	0.791567
	YAL005C	SSA1	P10591	1.18138	1.27198	1.12967	1.19434	0.00698648	1.1811	1.0451	1.154	1.12673
	YCR084C	TUP1	P16649	1.26955	1.1195	1.22803	1.20569	0.00785322	0.9794	0.9936	1.0567	1.0099
	YNL160W	YGP1	P38616	2.80047	2.06736	5.54703	3.47162	0.0166477	1.2068	0.8364	0.7372	0.9268
	YLR335W	NUP2	P32499	1.38544	1.69799	1.2428	1.44208	0.0173957	1.0424	1.1567	0.9037	1.03427
	YDR395W	SXM1	Q04175	1.10526	1.08765	1.2044	1.13244	0.0175786	1.0882	1.2564	0.5684	0.971
	YNL134C		P53912	1.42039	2.05776	2.81245	2.09687	0.0236595	0.861	0.7253	0.7574	0.781233
	YNR035C	ARC35	P53731	1.14583	1.40006	1.18626	1.24405	0.0256103	0.9006	0.9461	0.9047	0.917133
	YOR285W	RDL1	Q12305	1.19009	1.16063	1.42897	1.2599	0.025878	0.9423	0.8694	0.9404	0.917367
	YBR286W	APE3	P37302	1.51766	1.1364	1.48622	1.38009	0.0280818	0.8353	1.1642	1.0279	1.00913
	YJL055W		P47044	1.30609	1.26069	1.76189	1.44289	0.0287318	0.9871	0.8016	0.6939	0.827533
	YEL047C	FRD1	P32614	1.17687	1.26473	1.55626	1.33262	0.028761	0.9963	0.9278	0.9659	0.963333
	YNL098C	RAS2	P01120	1.82901	1.48099	3.02328	2.11109	0.0296084	0.7419	0.7153	0.6895	0.715567
	YDR513W	GRX2	P17695	1.50303	1.25343	1.98882	1.58176	0.0305274	0.9353	0.7789	0.9014	0.871867
	YCL040W	GLK1	P17709	1.39027	1.1631	1.7134	1.42226	0.0386133	1.0123	0.9657	1.1444	1.07377
	YCR053W	THR4	P16120	1.10026	1.24584	1.42381	1.25664	0.0401548	0.9245	0.8367	0.9038	0.888333
	YMR307W	GAS1	P22146	1.54306	1.70979	3.35539	2.20275	0.0405977	1.0307	0.917	0.8564	0.9347
	YGR210C		P42942	1.81995	1.14778	1.58324	1.51699	0.0432044	0.6966	1.5203	0.6534	0.956767
	YCL035C	GRX1	P25373	1.41572	1.50164	2.63085	1.8494	0.0438567	0.9262	0.7513	0.73	0.8025
	YHR183W	GND1	P38720	2.09651	1.19287	2.21375	1.83438	0.0447472	1.0099	0.9556	1.1377	1.0344
	YHR087W	RTC3	P38804	1.83827	1.32839	1.21538	1.46068	0.0448513	0.9507	0.9061	0.8217	0.892833
	YKL157W	APE2	P32454	1.14064	1.50902	1.86961	1.50642	0.0528129	1.0537	0.7532	0.9544	0.920433
	YGR192C	TDH3	P00359	1.33834	1.24594	2.01628	1.53352	0.0543573	0.7378	0.8089	1.3006	0.9491
	YHR068W	DYS1	P38791	1.30715	1.2364	1.95098	1.49818	0.0561299	1.0975	1.087	0.9143	1.03293
	YEL026W	SNU13	P39990	1.34789	1.09277	1.57953	1.34007	0.0576962	0.8689	1.0998	0.8814	0.950033
	YLR167W	RPS31	P05759	1.26325	1.32241	2.06935	1.55167	0.0584252	0.984	0.7979	0.9009	0.894267
	YLR359W	ADE13	Q05911	1.1972	1.0926	1.45292	1.24757	0.0634782	0.7793	0.8714	0.9827	0.8778
	YHR200W	RPN10	P38886	1.14515	2.06002	1.53683	1.58067	0.0644715	0.8736	0.5554	0.9537	0.794233
	YML106W	URA5	P13298	1.31089	1.03503	1.26876	1.20489	0.0704878	0.9464	1.0035	1.2342	1.06137
	YPL037C	EGD1	Q02642	1.11851	1.03393	1.21361	1.12202	0.0710151	1.1686	0.9897	1.0796	1.0793
	YGR037C	ACB1	P31787	1.89389	1.36573	4.1653	2.47497	0.0748251	0.8185	0.7436	0.7695	0.7772
	YHR047C	AAP1	P37898	1.51286	1.1801	2.34042	1.67779	0.0758538	1.283	1.0353	0.9444	1.08757
	YKL117W	SBA1	P28707	1.11234	2.42194	3.03229	2.18886	0.0825508	1.0533	0.5548	0.7312	0.779767
	YGR209C	TRX2	P22803	1.26396	1.84544	3.7834	2.2976	0.0869059	1.0696	0.7712	1.1703	1.0037
	YFL014W	HSP12	P22943	2.04076	1.71071	8.67939	4.14362	0.0916111	0.9708	0.8323	0.9837	0.928933
	YOR122C	PFY1	P07274	1.06778	2.30384	2.67958	2.01707	0.0919694	0.9738	0.639	0.7796	0.797467
	YOR298C-A	MBF1	O14467	1.27924	1.09608	1.75076	1.37536	0.0955068	1.0863	1.0564	1.1098	1.08417
	YPL260W	CUB1	Q08977	1.10068	2.14258	3.2301	2.15779	0.0971477	0.9264	0.6504	0.9076	0.863967
	YJL052W	TDH1	P00360	1.79457	1.23692	3.89874	2.31008	0.100526	0.8896	0.9437	0.8641	0.899133
	YBR149W	ARA1	P38115	1.68419	1.16524	1.13651	1.32865	0.103312	0.925	0.881	0.9609	0.9223
	YKR043C	SHB17	P36136	1.02527	1.54325	1.33247	1.30033	0.10617	1.0462	0.8039	1.1009	0.983667
	YNL055C	POR1	P04840	1.59796	1.1208	2.71362	1.81079	0.109526	0.9651	0.8756	0.9081	0.916267
	YLR259C	HSP60	P19882	1.0287	1.12924	1.29482	1.15092	0.111374	1.0037	1.0016	0.9706	0.991967
	YIL051C	MMF1	P40185	2.16439	1.06368	3.43328	2.22045	0.113228	1.1072	1.1506	0.9871	1.08163
	YMR099C		Q03161	1.01843	1.28428	1.14647	1.14972	0.113897	1.0885	0.75	1.0119	0.950133
	YKR066C	CCP1	P00431	1.2768	1.08377	1.90543	1.422	0.126054	0.8613	0.7603	0.7934	0.805
	YDR233C	RTN1	Q04947	1.45076	0.991276	1.4278	1.28995	0.126079	0.9587	0.9506	1.0294	0.979567
	YAL023C	PMT2	P31382	1.23654	1.08069	1.79046	1.36923	0.126303	1.1304	0.9395	0.7529	0.940933
	YER120W	SCS2	P40075	1.34177	1.12719	2.33644	1.6018	0.128045	1.0641	0.8931	0.9235	0.960233
	YFR053C	HXK1	P04806	1.27106	1.12936	2.13815	1.51286	0.129243	0.9319	0.9081	0.8589	0.899633
	YML028W	TSA1	P34760	1.2939	1.03299	1.71772	1.3482	0.132816	1.2071	1.1127	1.1749	1.1649
	YAL038W	CDC19	P00549	1.14848	1.02585	1.37922	1.18452	0.133844	0.996	0.8742	1.089	0.9864
	YGR254W	ENO1	P00924	1.29561	1.13192	2.31777	1.58177	0.137212	0.9304	0.929	0.9545	0.937967
	YKL035W	UGP1	P32861	1.15908	1.3545	1.01388	1.17582	0.137775	0.979	0.795	0.8748	0.882933
	YMR318C	ADH6	Q04894	1.15085	1.18272	0.993085	1.10888	0.137841	1.0749	1.1279	1.1113	1.1047
	YNL079C	TPM1	P17536	1.52453	0.983749	1.75945	1.42258	0.138065	0.9891	1.0201	0.9437	0.9843
	YLR150W	STM1	P39015	1.13574	1.01936	1.36399	1.17303	0.147652	1.0417	0.9733	0.9723	0.995767
	YOR027W	STI1	P15705	1.33502	0.978061	1.28823	1.20044	0.152622	1.094	1.1437	1.0073	1.08167
	YML128C	MSC1	Q03104	1.67045	1.78151	0.955569	1.46918	0.152973	1.1647	0.8639	1.0202	1.01627
	YDR432W	NPL3	Q01560	1.28973	1.02229	1.80864	1.37355	0.155213	0.7935	0.8736	0.8109	0.877967
	YPL225W		Q08971	1.38841	1.0051	2.00882	1.46744	0.161001	1.06	1.1975	0.9592	1.07223
	YDR214W	AHA1	Q12449	1.06427	2.85506	1.4645	1.79461	0.162114	1.1452	0.6821	0.8185	0.881933
	YPL154C	PEP4	P07267	1.48535	1.29178	5.40997	2.72903	0.162297	0.9195	1.1448	0.85	0.971433
	YIL138C	TPM2	P40414	1.28229	1.19605	3.10313	1.86049	0.165374	0.9117	0.8102	0.8321	0.851333
	YOL109W	ZEO1	Q08245	1.5748	1.12139	4.48023	2.39214	0.173436	0.9274	0.7448	0.7229	0.798367
	YHR174W	ENO2	P00925	1.24376	1.03751	1.92703	1.40277	0.173829	0.9214	0.9665	1.1571	1.015
	YDR368W	YPR1	Q12458	1.19811	1.01194	1.60148	1.27051	0.174298	1.0621	1.0326	1.0841	1.0596
	YBR121C	GRS1	P38088	1.18424	0.99386	1.44486	1.20765	0.176877	1.0098	0.9625	1	0.990767
	YJR104C	SOD1	P00445	1.31968	1.07108	2.58106	1.65727	0.179275	1.0159	0.9227	0.917	0.951867
	YMR297W	PRC1	P00729	1.24481	1.28402	4.42242	2.31709	0.193447	1.1572	1.0368	0.649	0.947667
	YCR088W	ABP1	P15891	1.33601	0.981602	2.00671	1.44144	0.194327	0.9825	0.9507	1.2597	1.0643
	YDR032C	PST2	Q12335	1.15846	1.04692	1.81344	1.3396	0.1946	0.9494	0.8736	0.8109	0.877967
	YLR027C	AAT2	P23542	1.23037	0.969625	1.16565	1.12188	0.202012	0.9097	0.9121	0.9466	0.9228
	YHR132C	ECM14	P38836	0.957354	1.2464	1.24947	1.15107	0.20636	1.2067	1.4873	0.8123	1.16877
	YGL173C	XRN1	P22147	0.924455	1.47224	1.5034	1.30003	0.207107	0.8594	0.8046	0.9694	0.8778
	YLR044C	PDC1	P06169	1.00065	1.19489	1.77435	1.3233	0.212735	1.2196	0.9418	1.3342	1.1652
	YKL216W	URA1	P28272	1.13538	0.973135	1.27477	1.12776	0.218107	1.2725	1.0563	1.5406	1.2898
	YOR230W	WTM1	Q12363	1.33968	0.935095	1.66202	1.31227	0.218787	0.9764	1.1483	0.9376	1.02077
	YBL047C	EDE1	P34216	1.40891	0.925239	1.8603	1.39815	0.2195	0.8376	1.013	0.8373	0.895967
	YBL064C	PRX1	P34227	1.00904	3.57727	1.41449	2.00027	0.224244	0.8794	0.307	0.5282	0.571533
	YGL253W	HXK2	P04807	1.13321	1.03546	1.84303	1.33723	0.224383	1.0743	0.9833	0.9891	1.01557
	YMR105C	PGM2	P37012	1.49692	0.938395	2.88536	1.77356	0.225431	0.7426	0.8695	0.6987	0.770267
	YER070W	RNR1	P21524	1.11127	1.09123	2.31066	1.50439	0.236905	0.8711	1.2447	0.8413	0.9857
	YKR048C	NAP1	P25293	1.43307	0.931738	1.27711	1.21397	0.238975	0.934	1.1724	0.9578	1.0214
	YGR135W	PRE9	P23638	0.914038	1.36215	1.58128	1.28582	0.239667	1.1029	0.8463	0.8684	0.9392
	YHR193C	EGD2	P38879	1.19248	0.950123	1.23241	1.125	0.245209	1.1356	0.9671	1.0695	1.0574
	YIR037W	HYR1	P40581	1.0535	1.10735	2.04882	1.40322	0.246033	1.1034	1.3123	0.9556	1.12377
	YPL231W	FAS2	P19097	0.972125	1.25331	1.10609	1.11051	0.246613	0.9318	0.9072	0.8973	0.9121
	YER009W	NTF2	P33331	0.885907	1.65137	3.79571	2.111	0.24665	1.3998	1.1592	0.7487	1.10257
	YLR354C	TAL1	P15019	1.62506	0.863875	2.52099	1.66998	0.246779	1.1757	1.2604	1.1099	1.182
	YJL121C	RPE1	P46969	1.70308	1.20926	0.949969	1.28744	0.257031	0.8609	0.8698	1.1127	1.01807
	YDR155C	CPR1	P14832	0.931286	1.2305	1.38633	1.1827	0.260691	1.0209	0.8743	0.9314	0.9422
	YBR196C	PGI1	P12709	1.11092	0.998346	1.69068	1.26665	0.262394	1.1417	1.0449	1.1257	1.1041
	YKL152C	GPM1	P00950	1.10206	1.06746	2.44228	1.53726	0.263616	1.0257	0.9242	0.9711	0.973667
	YGR061C	ADE6	P38972	1.1532	0.948933	1.47801	1.19338	0.279454	0.8927	1.1106	1.0721	1.02513
	YHR027C	RPN1	P38764	0.896587	1.34057	1.42601	1.22106	0.284559	0.9134	0.9195	0.7665	0.7997
	YDR168W	CDC37	P06101	0.917265	1.38711	1.23224	1.17887	0.28983	1.1015	0.8955	0.9044	0.967133
	YDR516C	EMI2	Q04409	1.86384	1.24137	0.908174	1.33779	0.300133	0.8414	0.8737	1.0404	0.9185
	YJL172W	CPS1	P27614	1.16598	1.50875	0.931617	1.20212	0.302583	0.779	0.9684	0.7528	0.8334
	YJR009C	TDH2	P00358	1.25889	0.914397	2.77774	1.65034	0.305794	0.812	0.8966	1.0696	0.975733
	YGR253C	PUP2	P32379	0.896142	14.289	1.53806	5.57441	0.306156	0.7115	0.4351	1.144	0.763533
	YOR198C	BFR1	P38934	1.2015	0.935132	1.18354	1.10672	0.306711	0.9629	1.0358	0.8758	0.958167
	YPR035W	GLN1	P32288	1.19466	1.56583	0.916597	1.2257	0.309617	0.8905	1.0907	1.5031	1.14223
	YDR487C	RIB3	Q99258	1.33558	0.867514	1.58461	1.26257	0.321708	1.0705	0.934	1.0456	1.0167
	YGR019W	UGA1	P17649	1.32089	0.868676	1.4871	1.22556	0.336116	0.9756	1.1273	1.1437	1.0822
	YML078W	CPR3	P25719	0.900677	1.21516	3.20603	1.77395	0.336195	0.9667	0.9195	0.7665	0.7997
	YDR050C	TPI1	P00942	1.15836	0.912331	2.36619	1.47896	0.346059	1.2419	1.1537	1.0501	1.14857
	YLR180W	SAM1	P10659	0.908993	1.46988	1.14786	1.17558	0.362306	0.9769	0.7448	0.7229	0.798367
	YKL127W	PGM1	P33401	1.15845	0.890348	2.16669	1.40516	0.366981	0.8578	1.0515	0.7015	0.870267
	YDR353W	TRR1	P29509	1.13649	0.898869	2.37064	1.46866	0.369941	1.0959	0.9196	0.9691	0.994867
	YLR420W	URA4	P20051	1.25386	0.862619	1.5258	1.21409	0.374637	0.7688	0.9364	1.4083	1.1334
	YGL037C	PNC1	P53184	0.906508	1.76508	1.11862	1.2634	0.379681	0.9208	0.7623	0.9265	0.869867
	YMR027W		Q04371	1.11128	1.51377	0.913347	1.17947	0.385446	0.9806	0.9007	0.5916	0.8243
	YHR049W	FSH1	P38777	0.886077	1.15547	1.59471	1.21209	0.390604	0.9238	0.8893	1.1018	0.971633
	YDR071C	PAA1	Q12447	1.39954	0.881115	1.19952	1.16006	0.391701	0.7245	1.143	0.9811	0.949533
	YGL207W	SPT16	P32558	0.897147	1.52062	1.11505	1.1776	0.412762	1.1757	1.2604	1.1099	1.182
	YOR375C	GDH1	P07262	1.11542	0.870125	2.20337	1.3963	0.413221	0.6019	0.734	0.4148	0.583567
	YER081W	SER3	P40054	1.1829	0.846028	1.73217	1.2537	0.425724	0.7485	0.7669	0.8791	0.798167
	YJL145W	SFH5	P47008	0.781038	1.39137	1.66162	1.27801	0.436141	1.8777	0.9984	0.8113	1.22913
	YDL078C	MDH3	P32419	1.21238	0.826292	1.66275	1.23381	0.447554	0.8866	1.1093	0.5912	0.862367
	YKL060C	FBA1	P14540	1.11192	0.86232	1.64735	1.2072	0.463743	1.0375	1.055	1.0666	1.05303
	YDR232W	HEM1	P09950	0.69963	1.85605	1.59575	1.38381	0.467993	1.1856	0.6513	0.949	0.928633
	YBR078W	ECM33	P38248	1.50469	0.598365	4.41708	2.17338	0.470274	1.3754	1.0347	0.6802	1.0301
	YDR510W	SMT3	Q12306	0.726092	1.88352	1.41557	1.34173	0.479161	1.2243	0.9935	1.0024	1.06697
	YPR004C	AIM45	Q12480	1.58699	0.723176	1.52699	1.27905	0.505247	0.762	1.1014	0.7554	0.872933
	YKL210W	UBA1	P22515	1.26308	0.85472	1.21593	1.11124	0.506119	0.7604	1.1949	1.0195	0.9916
	YGL106W	MLC1	P53141	1.25532	0.725804	2.00914	1.33009	0.530963	1.0741	0.8817	1.0758	1.01053
	YEL046C	GLY1	P37303	1.29228	0.696145	2.17019	1.38621	0.534646	0.9728	1.2569	0.5791	0.936267
	YML022W	APT1	P49435	1.20005	0.769429	1.72198	1.23049	0.543288	1.0244	1.0859	1.2084	1.10623
	YDL160C	DHH1	P39517	1.11084	0.735142	2.03976	1.29525	0.596785	0.9512	0.969	0.9237	0.947967
	YFR044C	DUG1	P43616	1.13803	0.818539	1.35422	1.1036	0.627668	1.1155	1.2725	1.364	1.25067
	YBR011C	IPP1	P00817	1.24064	0.710666	1.47149	1.14093	0.713068	0.9118	1.0073	0.9667	0.961933
	YLR347C	KAP95	Q06142	1.19283	0.650936	1.73212	1.19196	0.746513	1.1396	1.1852	1.0339	1.11957
	YGR282C	BGL2	P15703	0.494281	2.25591	1.41859	1.38959	0.750752	1.5215	1.0648	1.3174	1.30123
	YPL061W	ALD6	P54115	1.39254	1.29017	0.646499	1.10973	0.84795	1.0008	0.7445	0.9996	0.914967
	YOR310C	NOP58	Q12499	0.546217	1.68721	1.28752	1.17365	0.874943	1.3122	1.0683	0.6589	1.01313
	YAL016W	TPD3	P31383	1.12939	2.54627	0.439911	1.37186	0.884705	1.0085	0.616	0.9105	0.845
				Downregulated in Δncl1 due to cysteine
				(Cys/Cnt) in 𝜟ncl1 / (Cys/Cnt) in WT					ncl1Δ/Wt
	SGD Name	Gene name	Uniprot Id	Bio-Rep1	Bio-Rep2	Bio-Rep3	Average	p-value	Bio-Rep1	Bio-Rep2	Bio-Rep3	Average
	YER069W	ARG5,6	Q01217	0.636507	0.630866	0.564207	0.610526	0.000217496	0.8947	0.9896	0.5582	0.814167
	YBR164C	ARL1	P38116	0.513921	0.610596	0.536679	0.553732	0.000329736	1.2941	2.6243	1.1956	1.70467
	YJR016C	ILV3	P39522	0.770667	0.723183	0.816044	0.769965	0.00166781	0.7519	0.821	0.8584	0.810433
	YER110C	KAP123	P40069	0.813504	0.778935	0.710672	0.767704	0.00261679	1.1549	1.3614	1.3551	1.29047
	YEL071W	DLD3	P39976	0.893316	0.825558	0.804976	0.841283	0.00518161	1.0927	1.088	1.0912	1.09063
	YMR083W	ADH3	P07246	0.801823	0.732231	0.655179	0.729745	0.00549725	1.0378	0.9592	0.9309	0.975967
	YKL073W	LHS1	P36016	0.279518	0.376496	0.521808	0.392607	0.00582204	2.5427	1.3816	3.7196	2.54797
	YLR355C	ILV5	P06168	0.799986	0.647359	0.722021	0.723122	0.00582717	0.8267	0.7768	0.8532	0.8189
	YBL039C	URA7	P28274	0.889518	0.859163	0.799236	0.849306	0.00645946	1.0269	1.5012	1.591	1.37303
	YKR059W	TIF1	P10081	0.788692	0.858792	0.734516	0.794	0.00674261	1.0697	1.0099	1.0928	1.05747
	YJR007W	SUI2	P20459	0.542424	0.737643	0.556185	0.612084	0.00707097	1.0013	1.0132	1.2024	1.0723
	YCR073W-A	SOL2	P37262	0.540411	0.418476	0.647014	0.535301	0.0071423	1.9138	1.9423	1.3567	1.7376
	YPL012W	RRP12	Q12754	0.841022	0.703816	0.778659	0.774499	0.00745535	1.1243	1.0742	1.0024	1.06697
	YER178W	PDA1	P16387	0.79758	0.805179	0.678618	0.760459	0.00754731	0.9996	0.989	1.1166	1.03507
	YNL104C	LEU4	P06208	0.761092	0.563436	0.625926	0.650151	0.00761782	1.1272	0.9965	0.95	0.971733
	YER025W	GCD11	P32481	0.807227	0.68156	0.823755	0.770847	0.0117684	1.0212	1.2501	0.9819	1.0844
	YKR057W	RPS21A	P0C0V8	0.568729	0.372903	0.643933	0.528522	0.0159416	1.624	2.631	1.1047	1.78657
	YPL262W	FUM1	P08417	0.867386	0.717402	0.612421	0.732403	0.033024	1.0353	1.4631	1.1868	1.06863
	YGL009C	LEU1	P07264	0.792455	0.550944	0.762282	0.701894	0.0334652	0.5536	0.6047	0.5683	0.575533
	YML074C	FPR3	P38911	0.686414	0.829128	0.530845	0.682129	0.0366604	1.1539	1.3044	1.2385	1.23227
	YIL062C	ARC15	P40518	0.698801	0.916984	0.788019	0.801268	0.0442416	1.2284	1.1985	1.0464	1.15777
	YDL145C	COP1	P53622	0.631457	0.8	0.86665	0.766035	0.0442621	1.2805	1.1453	0.8547	1.0935
	YLL045C	RPL8B	P29453	0.871506	0.875015	0.700658	0.815726	0.0465875	1.1392	1.2174	1.0316	1.1294
	YKL081W	TEF4	P36008	0.886736	0.795416	0.644193	0.775448	0.0486537	1.1516	1.2	1.1899	1.1805
	YGR264C	MES1	P00958	0.818844	0.903678	0.684861	0.802461	0.0492053	1.0305	1.1142	1.1977	1.11413
	YNL096C	RPS7B	P48164	0.860563	0.771048	0.584236	0.738616	0.0518459	1.0137	1.1671	1.0512	1.07733
	YDL137W	ARF2	P19146	0.713719	0.823328	0.488775	0.675274	0.0556342	1.0842	1.1095	1.0691	1.0876
	YLR048W	RPS0B	P46654	0.886815	0.906297	0.732859	0.84199	0.0591187	1.0894	1.0811	1.078	1.08283
	YDL235C	YPD1	Q07688	0.811576	0.777536	0.959969	0.849694	0.0601831	1.079	0.9262	1.0106	1.00527
	YDL140C	RPO21	P04050	0.758199	0.682455	0.388474	0.609709	0.0615806	1.0148	1.487	1.5849	1.36223
	YHR208W	BAT1	P38891	0.834843	0.5977	0.842324	0.758289	0.0626994	0.7223	0.7505	0.7144	0.729067
	YOR096W	RPS7A	P26786	0.85212	0.75931	0.537283	0.716238	0.0638698	0.9916	1.0342	1.0807	1.0355
	YIL053W	GPP1	P41277	0.818725	0.674608	0.433185	0.642173	0.0646386	1.0627	1.0506	1.4182	1.17717
	YDL081C	RPP1A	P05318	0.538141	0.863271	0.40333	0.601581	0.0655898	1.2122	1.157	0.997	1.12207
	YNL132W	KRE33	P53914	0.694867	0.788763	0.412564	0.632065	0.0668386	1.0056	0.9728	0.9195	0.9466
	YHR018C	ARG4	P04076	0.896245	0.579269	0.447462	0.640992	0.0743315	1.1235	0.8897	0.9446	0.985933
	YDL147W	RPN5	Q12250	0.850811	0.316512	0.484601	0.550642	0.0767855	0.9793	1.1708	2.0664	1.4055
	YGL245W	GUS1	P46655	0.647755	0.94836	0.608696	0.734937	0.0771835	1.0958	1.0725	1.0999	1.0894
	YOL058W	ARG1	P22768	0.930438	0.65116	0.803942	0.79518	0.0816132	0.6499	0.5627	0.6893	0.633967
	YPR132W	RPS23B	P0CX30	0.830879	0.888723	0.612377	0.777326	0.0821491	1.1858	1.2271	1.1812	1.19803
	YJR064W	CCT5	P40413	0.524229	0.564061	0.944008	0.677433	0.0830989	1.1258	1.3183	1.0019	1.14867
	YNL121C	TOM70	P07213	0.83268	0.550042	0.840772	0.741165	0.0853072	1.0273	1.1596	1.0377	1.07487
	YGR285C	ZUO1	P32527	0.779931	0.961841	0.691529	0.8111	0.0857937	1.1331	1.0196	1.085	1.07923
	YDR385W	EFT2	P32324	0.737194	0.888404	0.508446	0.711348	0.0891426	1.0931	1.0938	1.0852	1.0907
	YOL038W	PRE6	P40303	0.787097	0.564872	0.899155	0.750375	0.0915071	0.8584	1.2571	0.7688	0.961433
	YHL033C	RPL8A	P17076	0.840984	0.639476	0.912026	0.797495	0.0915397	1.1393	1.08	1.2593	1.15953
	YKL010C	UFD4	P33202	0.709293	0.425677	0.132689	0.422553	0.0966821	0.9154	0.8209	4.7404	2.1589
	YOL059W	GPD2	P41911	0.875442	0.449854	0.712506	0.679267	0.0977165	1.0216	1.3199	1.1681	1.16987
	YMR235C	RNA1	P11745	0.885352	0.814726	0.56156	0.75388	0.0977503	1.0708	0.6559	0.8652	0.863967
	YNR016C	ACC1	Q00955	0.706357	0.967904	0.813634	0.829298	0.0984084	1.0157	1.1081	0.945	1.02293
	YNL178W	RPS3	P05750	0.815581	0.933619	0.634522	0.794574	0.0987496	1.0247	0.9803	1.1091	1.03803
	YOL143C	RIB4	P50861	0.853855	0.725432	0.432462	0.670583	0.0989518	1.0484	1.1194	1.2358	1.13453
	YML012W	ERV25	P54837	0.476079	0.967823	0.529999	0.657967	0.100393	1.1017	0.9988	1.1531	1.08453
	YLL018C	DPS1	P04802	0.991484	0.770819	0.768844	0.843716	0.103499	1.0943	1.1643	1.0598	1.10613
	YGL195W	GCN1	P33892	0.85844	0.90042	0.620874	0.793245	0.104152	1.0795	1.1264	1.0509	1.0856
	YNL064C	YDJ1	P25491	0.801957	0.979602	0.711039	0.830866	0.106355	0.9408	0.9638	1.0985	1.00103
	YHR170W	NMD3	P38861	0.944368	0.600037	0.781078	0.775161	0.1077	1.1892	1.0946	1.2064	1.1634
	YBR118W	TEF2	P02994	0.579347	0.984254	0.50303	0.688877	0.111266	1.0717	0.8698	1.1127	1.01807
	YDL055C	PSA1	P41940	0.707652	0.976081	0.564513	0.749415	0.119348	1.0448	0.9944	1.051	1.03007
	YML086C	ALO1	P54783	0.85014	0.317999	0.684077	0.617406	0.132305	0.9888	1.1995	1.0722	1.08683
	YPL131W	RPL5	P26321	0.852661	0.960091	0.66581	0.826187	0.133861	1.1483	1.0836	1.0305	1.08747
	YCR051W		P25631	0.760904	0.217352	0.672699	0.550318	0.140274	1.1018	1.6454	1.2955	1.34757
	YKR001C	VPS1	P21576	0.808881	0.991934	0.669221	0.823345	0.14219	1.0055	1.0166	1.2956	1.1059
	YGL147C	RPL9A	P05738	0.54721	1.02324	0.410506	0.660319	0.143255	1.3222	1.0361	1.1058	1.1547
	YGL148W	ARO2	P28777	0.956103	0.849655	0.631222	0.812327	0.14583	1.0155	1.2504	1.1055	1.1238
	YDR127W	ARO1	P08566	0.86671	0.910821	0.568876	0.782136	0.14843	0.9004	1.0978	0.9775	0.9919
	YMR116C	ASC1	P38011	0.711692	1.02155	0.623083	0.785441	0.148475	1.1261	0.9841	1.0176	1.0426
	YDR212W	TCP1	P12612	0.872229	0.906818	0.553647	0.777565	0.15724	0.9961	1.2423	0.973	1.07047
	YFL045C	SEC53	P07283	0.758646	1.01426	0.61284	0.795248	0.161261	0.8528	0.9543	0.8895	0.898867
	YNL007C	SIS1	P25294	0.776567	0.984062	0.543314	0.767981	0.164905	1.0399	0.8715	1.2136	1.04167
	YML085C	TUB1	P09733	0.705504	1.02916	0.770755	0.83514	0.164917	1.0229	0.9476	0.7154	0.8953
	YPR041W	TIF5	P38431	0.630858	1.05856	0.645747	0.778389	0.172008	1.2525	0.8378	1.547	1.21243
	YNL010W		P53981	0.817994	1.01827	0.703911	0.846724	0.17221	1.0645	0.8627	1.0555	0.994233
	YLR244C	MAP1	Q01662	0.895023	0.914635	0.574665	0.794774	0.172258	1.0653	1.0866	0.9733	1.04173
	YBL027W	RPL19B	P0CX83	0.953112	0.888658	0.636053	0.825941	0.173847	1.045	1.026	1.045	1.03867
	YJR125C	ENT3	P47160	0.691207	1.03788	0.768525	0.832537	0.178361	1.4828	1.1236	1.2429	1.2831
	YHL011C	PRS3	P38689	0.913694	0.668272	0.24833	0.610098	0.184542	0.7916	0.9943	2.2324	1.33943
	YPL004C	LSP1	Q12230	0.813499	1.02772	0.68375	0.841658	0.189502	1.2584	0.9568	0.6154	0.943533
	YGL076C	RPL7A	P05737	1.00911	0.844183	0.647547	0.833614	0.198734	0.9521	1.1241	1.1257	1.1041
	YPL218W	SAR1	P20606	0.828011	1.02722	0.660546	0.838593	0.206132	0.9891	1.0201	0.9437	0.9843
	YDL130W	RPP1B	P10622	1.0791	0.626597	0.716571	0.807423	0.213629	1.239	1.5055	1.1543	1.2996
	YGL123W	RPS2	P25443	0.778153	1.01213	0.464967	0.751751	0.216575	1.1129	0.924	1.1906	1.07583
	YDR427W	RPN9	Q04062	0.792709	0.945129	0.316381	0.68474	0.230196	1.1505	1.28	1.8404	1.42363
	YDR001C	NTH1	P32356	1.03402	0.39529	0.742475	0.72393	0.231526	0.8316	1.6323	0.8037	1.0892
	YHR064C	SSZ1	P38788	0.985787	0.877501	0.545835	0.803041	0.238691	0.977	1.1418	1.1851	1.1013
	YKL029C	MAE1	P36013	0.546773	1.06768	0.780968	0.798472	0.247085	0.9018	0.8606	0.7813	0.8479
	YBR263W	SHM1	P37292	0.994752	0.882199	0.549051	0.808667	0.250857	0.9024	1.0656	1.241	1.06967
	YDR457W	TOM1	Q03280	0.767605	0.58171	0.0121529	0.453822	0.263612	0.8227	1.1238	73.065	25.0038
	YKL212W	SAC1	P32368	0.887892	0.996825	0.520209	0.801642	0.266341	1.0208	0.974	1.5211	1.17197
	YMR250W	GAD1	Q04792	0.566784	1.13795	0.69768	0.800803	0.267086	1.9209	0.9862	1.3771	1.42807
	YJL136C	RPS21B	Q3E754	0.737815	0.0377389	0.780945	0.518833	0.271219	0.9869	10.7067	0.9328	4.2088
	YNL117W	MLS1	P30952	1.12947	0.717322	0.487032	0.77794	0.271275	1.0591	0.9017	1.083	1.0146
	YBR082C	UBC4	P15731	0.617573	1.19982	0.484578	0.767322	0.276206	1.2934	0.7934	0.9989	1.02857
	YPL091W	GLR1	P41921	0.878167	0.871819	0.179923	0.643303	0.27836	1.2209	0.9733	0.9723	0.995767
	YMR012W	CLU1	Q03690	0.804551	1.06692	0.409364	0.760277	0.287214	1.0595	0.9391	1.0697	1.02277
	YDR012W	RPL4B	P49626	0.786502	1.09182	0.427639	0.768654	0.290838	1.2537	0.9891	1.1954	1.14607
	YMR217W	GUA1	P38625	0.85252	1.07586	0.540459	0.822948	0.311679	1.072	1.0128	1.1697	1.08483
	YHR203C	RPS4B	P0CX36	0.886239	1.0469	0.517663	0.816934	0.314085	1.0047	0.9112	1.0818	0.999233
	YDL131W	LYS21	Q12122	1.05347	0.894589	0.578045	0.842033	0.32157	1.0879	1.1327	0.8796	1.0334
	YPL063W	TIM50	Q02776	0.741134	1.16184	0.171604	0.691527	0.331563	1.1577	1.0371	1.3856	1.19347
	YER102W	RPS8B	P0CX40	0.876721	1.07394	0.454202	0.801622	0.336904	1.0645	0.8627	1.0555	0.994233
	YIL021W	RPB3	P16370	1.22323	0.667778	0.047074	0.646028	0.338648	0.9555	0.7304	0.9491	0.878333
	YPL243W	SRP68	P38687	0.211661	0.381523	1.70325	0.765479	0.346723	1.4804	2.2125	1.4529	1.71527
	YER117W	RPL23B	P0CX42	0.893257	1.09204	0.48415	0.823151	0.364462	0.9025	1.0875	1.1352	1.04173
	YBR010W	HHT1	P61830	0.762923	1.1995	0.53525	0.832557	0.365899	0.8714	0.69	0.7609	0.7741
	YLR174W	IDP2	P41939	1.43853	0.431613	0.522368	0.797505	0.371874	0.8367	0.9336	0.8193	0.8632
	YBR072W	HSP26	P15992	1.13054	0.894331	0.255595	0.760155	0.383773	1.7058	1.1533	1.68	1.51303
	YML063W	RPS1B	P23248	0.847895	1.20688	0.492544	0.849107	0.430393	0.9708	0.8323	0.9837	0.928933
	YGR086C	PIL1	P53252	0.74145	1.40315	0.3684	0.837666	0.454326	1.0577	0.8133	0.9661	0.9457
