# Supplementary material for: Ncl1-mediated metabolic rewiring critical during metabolic stress
Source: Life Sci Alliance. 2019 Aug 15;2(4):e201900360. doi: 10.26508/lsa.201900360 (PMC6696984; doi:10.26508/lsa.201900360)
Supplement: Supplementary file 6 [file LSA-2019-00360_TableS6.xlsx]

## Sheet: Sheet1
Supplementary Table 06:
Proteins differentially expressed by cysteine in Wt, and their status in ncl1Δ during cysteine and leucine treatment
Down regulated proteins				Fold change					Fold change					Fold change					Fold change
				(Cysteine/ Control)					[(Leucine +Cysteine)/ Control)]					Cys/ Cnt in ncl1Δ					Leu+Cys/ Cnt in ncl1Δ
SGD Secondary ID	SGD Gene Name	Uniprot Id	Uniprot Gene Name	Bio-Rep1	Bio-Rep2	Bio-Rep3	Average	p-vlaue	Bio-Rep1	Bio-Rep2	Bio-Rep3	Average	p-value	Bio-Rep1	Bio-Rep2	Bio-Rep3	Average	p-value	Bio-Rep1	Bio-Rep2	Bio-Rep3	Average	p-value
YKL182W	FAS1	P19097	FAS2	0.8574	0.8002	0.8191	0.825567	0.000692499	0.9139	0.9225	0.7395	0.858633	0.656183	0.8335	1.0029	0.906	0.914133	0.30476	0.8289	0.9213	0.7363	0.828833	0.166177
YPL231W	FAS2	P32861	UGPA1	0.8461	0.7828	0.8215	0.8168	0.000861584	0.85	0.7579	0.7205	0.776133	0.261339	0.9807	1.0603	0.8329	0.957967	0.418919	0.9682	1.1618	0.9886	1.03953	0.193222
YDL124W		P38804	SDO1L	0.8304	0.7555	0.7596	0.781833	0.00128586	0.9274	0.8155	0.8138	0.852233	0.0026268	1.5265	1.0036	0.9232	1.1511	0.951824	1.0512	1.1331	1.3083	1.1642	0.886763
YKL035W	UGP1	P22147	XRN1	0.8485	0.7782	0.8234	0.8167	0.00131632	1.002	0.925	1.8938	1.2736	0.152022	0.7844	1.1457	1.2379	1.056	0.198318	0.8593	0.6985	0.9073	0.8217	0.240784
YDL014W	NOP1	P22146	GAS1	0.843	0.8039	0.7375	0.7948	0.00410878	1.0011	1.0654	0.8434	0.969967	0.0114278	1.3008	1.3745	2.4746	1.71663	0.823438	1.2757	2.0068	1.5564	1.61297	0.892809
YFL014W	HSP12	P61830	H3	0.7719	0.6381	0.6227	0.677567	0.00438755	1.0251	0.8013	0.7156	0.847333	0.00674697	0.5889	0.7654	0.3333	0.562533	0.572376	0.6349	0.461	0.2999	0.465267	0.356587
YAL016W	TPD3	P38427	TSL1	0.8273	0.8605	0.7552	0.814333	0.0058813	0.8238	0.7894	1.5513	1.05483	0.458728	1.143	1.0923	0.9946	1.07663	0.84856	1.0192	1.0225	1.2402	1.09397	0.904705
YER070W	RNR1	Q07551	KAR	0.8051	0.9069	0.8239	0.8453	0.00968378	0.9657	1.019	0.8804	0.955033	0.0220737	1.1435	1.1815	1.3097	1.21157	0.475901	1.0208	1.188	1.233	1.14727	0.178278
YPL004C	LSP1	P26784	RL16A	0.9011	0.7914	0.8575	0.85	0.0123029	0.8496	1.0298	0.5739	0.817767	0.74939	1.0959	1.0479	0.9891	1.0443	0.273858	1.174	1.1886	1.0136	1.1254	0.0676466
YML100W	TSL1	P27472	GYS2	0.8781	0.7512	0.7345	0.787933	0.0126295	0.705	0.9361	1.0652	0.9021	0.52264	0.9328	0.6247	1.8251	1.12753	0.439533	1.0775	0.5282	0.7646	0.7901	0.376844
YHR087W	RTC3	P19358	METK2	0.9109	0.7885	0.8432	0.847533	0.0160008	0.9047	0.6735	0.456	0.678067	0.228306	0.6725	1.3989	0.6189	0.896767	0.985246	0.7444	0.9364	0.994	0.8916	0.830331
YGR211W	ZPR1	P14120	RL30	0.9051	0.7708	0.8058	0.827233	0.0160064	1.0301	0.9188	0.388	0.778967	0.655272	0.7969	1.0015	0.6624	0.820267	0.621563	0.7876	0.9163	0.9309	0.878267	0.578003
YBR009C	HHF1	P40991	NOP2	0.6302	0.6828	0.8591	0.724033	0.0233235	0.8923	0.7363	2.251	1.2932	0.153226	0.6734	0.7966	0.6278	0.699267	0.685714	0.4519	0.9679	0.4417	0.6205	0.385925
YDR502C	SAM2	P32379	PSA5	0.7154	0.3498	0.4953	0.520167	0.0280648	0.5543	0.9855	0.8399	0.793233	0.30989	0.6411	4.9983	0.7618	2.13373	0.415299	1.0607	0.7221	0.7035	0.828767	0.530919
YMR307W	GAS1	P07149	FAS1	0.85	0.7329	0.89	0.8243	0.028433	0.935	0.9373	0.8469	0.9064	0.318236	0.7861	1.0371	0.6232	0.815467	0.686173	0.871	0.7537	0.6427	0.7558	0.659276
YGL173C	XRN1	P21524	RIR1	0.8412	0.7563	0.61	0.735833	0.0288884	1.0428	0.8375	1.0798	0.9867	0.104394	0.9348	0.8253	1.4095	1.05653	0.292693	0.9547	0.8464	0.6318	0.810967	0.411564
YOR122C	PFY1	P08536	MET3	0.7211	0.9083	0.7402	0.789867	0.0297261	0.9748	0.6616	0.5554	0.7306	0.642633	0.5013	0.9318	0.63	0.6877	0.889795	0.4019	0.7484	1.009	0.719767	0.966574
YGL030W	RPL30	P34227	PRX1	0.8627	0.7461	0.897	0.835267	0.0308743	0.8226	0.5675	0.154	0.5147	0.266185	0.8705	2.669	1.2688	1.60277	0.542674	0.9701	1.5897	1.0978	1.2192	0.367105
YAL023C	PMT2	P38616	YGP1	0.9031	0.7185	0.8144	0.812	0.0324079	0.9052	0.9557	0.5583	0.8064	0.883478	2.5291	1.4854	4.5175	2.844	0.882138	2.3644	2.3542	3.3631	2.6939	0.890914
YNL160W	YGP1	P31382	PMT2	0.7728	0.8155	0.9325	0.840267	0.0337795	1.1123	0.7642	0.5142	0.7969	0.740055	0.9556	0.8813	1.6696	1.16883	0.653779	0.8975	1.0036	1.2161	1.03907	0.555116
YPR160W	GPH1	P02309	H4	0.895	0.7955	0.6582	0.7829	0.0477054	0.973	0.9687	0.3238	0.755167	0.64244	0.77	0.9627	0.5834	0.772033	0.731184	0.7801	0.6654	0.7439	0.7298	0.842878
YMR109W	MYO5	P31383	2AAA	0.7566	0.6764	0.9386	0.790533	0.0638086	0.6889	0.9286	0.0648	0.560767	0.43208	0.8545	1.7223	0.4129	0.996567	0.548763	1.0904	1.5917	1.1261	1.2694	0.291522
YDR293C	SSD1	P25567	SRO9	0.8986	0.6106	0.778	0.7624	0.0655691	1.4063	0.6797	2.3648	1.4836	0.132697	0.9147	0.45	0.8494	0.738033	0.639151	0.8039	0.9232	0.7245	0.8172	0.644157
YDR214W	AHA1	P15646	FBRL	0.9644	0.6881	0.7835	0.812	0.0908477	0.9051	1.0461	0.6789	0.8767	0.707789	0.7491	0.7636	0.6484	0.720367	0.155758	0.6824	0.6327	0.6395	0.651533	0.122473
YBL064C	PRX1	Q12230	LSP1	0.8386	0.9342	0.6634	0.812067	0.0969826	1.1206	0.7948	0.6228	0.846067	0.881818	0.6822	0.9601	0.4536	0.698633	0.444284	0.5577	0.6148	0.5471	0.5732	0.452502
YLR292C	SEC72	P53303	ZPR1	0.9446	0.7015	0.8773	0.841133	0.113302	1.0959	1.0218	8.0368	3.38483	0.23522	0.6605	0.6715	4.2956	1.87587	0.705499	0.8148	1.1469	2.1172	1.35963	0.974641
YJR010W	MET3	P22943	HSP12	1.0034	0.5586	0.5162	0.692733	0.1199	0.6347	0.5139	0.8435	0.664033	0.954439	2.0477	0.9556	4.4803	2.49453	0.475842	1.5982	1.6621	1.7644	1.6749	0.652192
YER009W	NTF2	P06738	PHSG	0.7245	0.9924	0.8157	0.8442	0.124554	0.557	0.8422	0.6655	0.688233	0.00185435	1.1699	1.0426	0.7732	0.995233	0.754891	1.0947	1.2459	0.8172	1.0526	0.474421
YLR335W	NUP2	Q04439	MYO5	0.6082	0.7999	0.9571	0.7884	0.125428	0.7803	1.9501	9.2148	3.98173	0.128851	0.8644	0.9596	1.2727	1.03223	0.980678	0.9453	1.4095	0.7236	1.02613	0.919329
YPL260W	CUB1	Q08977	YP260	0.9346	0.5218	0.7827	0.746367	0.136214	0.9444	1.2153	0.5485	0.902733	0.663324	1.0287	1.118	2.5282	1.5583	0.58732	1.0403	1.7035	0.9797	1.24117	0.693594
YCL037C	SRO9	Q12449	AHA1	1.0144	0.761	0.7408	0.838733	0.137687	0.9382	0.636	1.4138	0.996	0.644346	1.0796	2.1727	1.0849	1.44573	0.942763	1.0332	2.2465	0.9297	1.40313	0.370132
YIL133C	RPL16A	P32499	NUP2	0.7625	0.6927	1.028	0.827733	0.161955	0.9944	0.9933	1.3905	1.12607	0.00036272	1.0564	1.1762	1.2776	1.17007	0.840179	0.8883	1.4246	1.0882	1.1337	0.712055
YMR314W	PRE5	P24276	SSD1	0.8516	0.451	0.9444	0.749	0.217293	1.0088	0.573	1.2155	0.932433	0.00102604	0.8692	0.6509	0.9924	0.8375	0.967767	1.0345	0.7979	0.6983	0.843567	0.963623
YLR258W	GSY2	P53152	MMS2	0.7639	0.1427	0.7868	0.564467	0.220392	1.2698	0.3652	0.9075	0.8475	0.0827666	1.2436	0.2448	1.1986	0.895667	0.592839	0.9698	0.0101	0.9217	0.633867	0.275655
YNL061W	NOP2	P40302	PSA6	0.9668	0.0129	0.3505	0.4434	0.236991	0.6383	3.404	0.9384	1.66023	0.320839	0.7474	2.3859	0.0194	1.0509	0.983418	1.3721	0.9944	0.7382	1.0349	0.445235
YGL087C	MMS2	P07274	PROF	1.1242	0.7188	0.666	0.836333	0.274624	1.1101	0.9679	0.7097	0.929233	0.28118	1.2004	1.656	1.7846	1.547	0.925094	1.0272	2.2202	1.2721	1.5065	0.738956
YBR010W	HHT1	P33331	NTF2	1.0693	0.839	0.6207	0.843	0.282592	1.4716	1.2922	0.0648	0.942867	0.597942	0.9473	1.3855	2.356	1.56293	0.736449	1.2235	1.8204	1.1379	1.39393	0.850893
YGR253C	PUP2	P39742	SEC72	0.7842	0.5761	1.1444	0.8349	0.330023	1.4284	0.3658	1.7105	1.16823	0.602772	1.0348	0.7144	0.6558	0.801667	0.909821	0.6913	0.8161	0.8515	0.7863	0.98876
Up regulated proteins				Fold change					Fold change					Fold change					Fold change
				(Cysteine/ Control)					[(Leucine +Cysteine)/ Control)]					Cys/ Cnt in ncl1Δ					Leu+Cys/ Cnt in ncl1Δ
SGD Secondary ID	SGD Gene Name	Uniprot Id	Uniprot Gene Name	Bio-Rep1	Bio-Rep2	Bio-Rep3	Average	p-vlaue	Bio-Rep1	Bio-Rep2	Bio-Rep3	Average	p-value	Bio-Rep1	Bio-Rep2	Bio-Rep3	Average	p-value	Bio-Rep1	Bio-Rep2	Bio-Rep3	Average
YJR109C	CPA2	P03965	CARB	1.3228	1.346	1.395	1.3546	4.17438e-05	0.9601	1.209	1.7305	1.29987	0.67324	1.3861	1.4005	1.3881	1.39157	0.168689	1.4422	1.5617	1.4958	1.4999	0.020421
YMR120C	ADE17	P38009	PUR92	1.2469	1.2717	1.3276	1.28207	0.000179345	1.0784	1.5544	1.0941	1.2423	0.729955	1.5411	1.0159	1.2591	1.27203	0.871363	1.3705	1.3266	1.3249	1.34067	0.580236
YML074C	FPR3	P38911	FKBP3	1.266	1.3355	1.3584	1.31997	0.000198476	0.9961	1.2414	4.1412	2.12623	0.564789	0.869	1.1073	0.7211	0.899133	0.0366604	0.7868	0.8027	0.6119	0.7338	0.0417455
YER069W	ARG5,6	Q01217	ARG56	1.712	1.7048	1.9702	1.79567	0.000253831	1.0272	1.1483	1.1439	1.10647	0.000427818	1.0897	1.0755	1.1116	1.09227	0.000217496	1.1974	1.0828	1.1111	1.13043	0.332544
YLR355C	ILV5	P06168	ILV5	1.4649	1.5072	1.6548	1.5423	0.000301969	0.8992	0.8666	1.1118	0.9592	0.000444131	1.1719	0.9757	1.1948	1.11413	0.00582717	1.0925	1.0605	1.1082	1.08707	0.711263
YGL009C	LEU1	P07264	LEUC	1.5534	1.853	1.8177	1.74137	0.00058998	0.6469	0.6476	1.0947	0.7964	0.0071819	1.231	1.0209	1.3856	1.2125	0.0334652	1.1606	1.0185	1.2017	1.12693	0.170482
YHR208W	BAT1	P38891	BCA1	1.4568	1.6433	1.4219	1.50733	0.000800262	0.7934	0.8728	0.9228	0.863	0.000902198	1.2162	0.9822	1.1977	1.13203	0.0626994	1.1932	1.1898	1.1933	1.1921	0.453179
YJR016C	ILV3	P39522	ILV3	1.3814	1.4804	1.6156	1.49247	0.000923071	0.8087	0.8778	0.9273	0.871267	5.74438e-07	1.0646	1.0706	1.3184	1.1512	0.0016678	1.0346	0.8023	0.9729	0.9366	0.0813537
YDL131W	LYS21	Q12122	HOSM	1.1222	1.1403	1.1897	1.15073	0.00129955	1.0799	0.9853	1.7262	1.2638	0.712186	1.1822	1.0201	0.6877	0.963333	0.32157	0.9879	0.9225	1.0014	0.9706	0.86306
YDR487C	RIB3	Q99258	RIB3	1.2313	1.3843	1.2499	1.2885	0.0023757	1.0769	0.9865	0.5198	0.861067	0.112205	1.6445	1.2009	1.9806	1.60867	0.321708	1.4082	2.7798	2.1283	2.10543	0.449328
YIL053W	GPP1	P41277	GPP1	1.271	1.3599	1.5049	1.3786	0.00290395	1.0821	1.2034	0.9872	1.0909	0.0668382	1.0406	0.9174	0.6519	0.869967	0.0646386	1.1079	0.9461	0.7243	0.9261	0.0372936
YGL148W	ARO2	P28777	AROC	1.1937	1.16	1.2837	1.21247	0.00313655	0.9797	1.02	1.2744	1.09137	0.116343	1.1413	0.9856	0.8103	0.979067	0.14583	1.1729	1.0181	0.6309	0.940633	0.533849
YKL073W	LHS1	P36016	LHS1	1.8514	2.7076	3.0356	2.53153	0.00371662	0.8686	1.4301	8.3279	3.5422	0.83249	0.5175	1.0194	1.584	1.0403	0.00582204	0.578	1.6197	1.3038	1.16717	0.54261
YBR249C	ARO4	P32449	AROG	1.1391	1.1899	1.2651	1.19803	0.00410989	0.8618	0.9983	1.6973	1.1858	0.77642	1.2678	1.0161	0.9775	1.08713	0.398048	1.5675	0.855	0.8678	1.09677	0.836566
YOL058W	ARG1	P22768	ASSY	1.4807	1.8874	2.4253	1.93113	0.0110069	0.8626	1.079	0.6387	0.8601	0.0361683	1.3777	1.229	1.9498	1.51883	0.0816132	1.7487	2.114	2.0708	1.97783	0.117223
YER081W	SER3	P40054	SERA	1.1345	1.1606	1.2997	1.19827	0.0130531	1.149	1.2643	4.8277	2.41367	0.327196	1.342	0.9819	2.2513	1.52507	0.425724	1.0339	1.8929	1.8731	1.59997	0.822016
YJR009C	TDH2	P00358	G3P2	1.265	1.1016	1.1896	1.1854	0.0135731	0.9346	1.1327	1.2557	1.10767	0.556369	1.5925	1.0073	3.3044	1.96807	0.305794	1.5521	2.169	2.1624	1.96117	0.777623
YCL030C	HIS4	P00815	HIS2	1.1369	1.3927	1.3328	1.28747	0.015621	0.9618	1.2403	0.792	0.998033	0.102902	1.3775	1.1323	1.3799	1.29657	0.95758	1.5672	1.4336	1.3647	1.45517	0.174428
YPL091W	GLR1	P41921	GSHR	1.1918	1.391	1.564	1.38227	0.0156668	1.0522	1.3508	1.4448	1.2826	0.047559	1.0466	1.2127	0.2814	0.8469	0.27836	1.0802	1.0529	0.4625	0.8652	0.535396
YMR108W	ILV2	P07342	ILVB	1.1747	1.4985	1.3058	1.32633	0.0170114	1.0191	0.9155	1.43	1.12153	0.345258	0.9761	1.0224	1.4274	1.14197	0.308051	0.9302	0.8701	1.108	0.969433	0.060028
YHR018C	ARG4	P04076	ARLY	1.2462	1.5542	1.793	1.53113	0.0172232	1.1475	1.2174	2.2301	1.53167	0.802522	1.1169	0.9003	0.8023	0.939833	0.0743315	1.3248	1.0913	1.4454	1.28717	0.0797815
YDL171C	GLT1	Q12680	GLT1	1.186	1.2699	1.0913	1.1824	0.019445	1.1443	1.1332	2.4998	1.59243	0.495259	0.9467	1.6491	0.8828	1.15953	0.73237	1.1987	1.4041	1.1413	1.24803	0.461106
YDR233C	RTN1	Q04947	RTN1	1.1576	1.1119	1.3013	1.19027	0.0218759	0.8617	1.027	0.6624	0.850367	0.114883	1.6794	1.1022	1.858	1.54653	0.126079	1.3568	1.1735	1.3014	1.27723	0.241347
YDR158W	HOM2	P13663	DHAS	1.1652	1.3789	1.6244	1.3895	0.0289988	0.8311	0.9647	1.292	1.02927	0.00152002	1.2462	1.1515	2.0194	1.47237	0.778599	1.4245	1.7874	2.0369	1.7496	0.204276
YPR145W	ASN1	P49089	ASNS1	1.2057	1.4143	1.1296	1.24987	0.0307036	1.0608	1.4411	0.7554	1.08577	0.239175	1.3011	1.0506	1.163	1.17157	0.61473	1.2939	1.572	1.2174	1.3611	0.314353
YNL104C	LEU4	P06208	LEU1	1.2239	1.7569	2.025	1.6686	0.0307403	1.0639	0.8034	1.3967	1.088	0.083269	0.9315	0.9899	1.2675	1.06297	0.00761782	1.0745	1.0374	0.9874	1.0331	0.873704
YBR035C	PDX3	P38075	PDX3	1.0925	1.2691	1.3776	1.2464	0.0336124	0.9508	1.3566	0.8197	1.04237	0.314665	1.1039	1.1985	1.272	1.19147	0.194172	1.1993	1.1899	1.3125	1.2339	0.243387
YGL026C	TRP5	P00931	TRP	1.0955	1.1354	1.2977	1.1762	0.0363501	1.0067	0.9462	0.7729	0.9086	0.117119	1.0442	1.1573	0.9187	1.04007	0.327792	1.1234	0.9405	0.863	0.975633	0.463292
YJR125C	ENT3	P47160	ENT3	1.3284	1.3438	1.0783	1.25017	0.0379627	1.1897	0.9311	4.4646	2.19513	0.603103	0.9182	1.3947	0.8287	1.0472	0.178361	0.7903	1.3253	0.7309	0.948833	0.0216198
YGR234W	YHB1	P39676	FHP	1.0934	1.2	1.3608	1.21807	0.038096	1.003	1.0028	0.7694	0.925067	0.133278	0.9965	0.9341	1.2862	1.07227	0.0889723	1.0304	1.1959	1.3245	1.1836	0.2242
YGL106W	MLC1	P53141	MLC1	1.0579	1.2502	1.1491	1.1524	0.0443939	1.0686	0.7002	0.8846	0.884467	0.179318	1.328	0.9074	2.3087	1.5147	0.530963	1.1256	1.6178	1.8861	1.54317	0.796023
YCR073W-A	SOL2	P37262	SOL2	1.4241	1.1236	1.6944	1.41403	0.0491798	1.8662	1.5322	1.1761	1.52483	0.759211	0.7696	0.4702	1.0963	0.7787	0.0071423	0.7932	0.5054	1.4731	0.9239	0.182441
YCR051W		P25631	YCU1	1.151	1.6563	1.2765	1.36127	0.0520152	1.0966	0.6922	1.6448	1.14453	0.544665	0.8758	0.36	0.8587	0.698167	0.140274	0.9284	0.7264	1.1097	0.9215	0.149574
YDL235C	YPD1	Q07688	YPD1	1.2854	1.0559	1.1741	1.1718	0.052288	0.9594	0.8066	0.7569	0.840967	0.00328319	1.0432	0.821	1.1271	0.9971	0.0601831	1.0423	1.0368	1.1363	1.0718	0.354259
YER057C	HMF1	P40037	HMF1	1.2597	1.0439	1.3407	1.21477	0.0658311	1.0309	1.0476	3.0428	1.7071	0.541821	1.2154	1.0538	2.6893	1.65283	0.39916	1.346	2.5021	1.9062	1.9181	0.588107
YDL137W	ARF2	P19146	ARF2	1.1845	1.1977	1.6971	1.35977	0.0681583	1.0261	0.809	0.6157	0.816933	0.116643	0.8454	0.9861	0.8295	0.887	0.0556342	0.9304	0.8181	0.8849	0.8778	0.926598
YOL059W	GPD2	P41911	GPD2	1.1023	1.707	1.3569	1.38873	0.068664	1.1965	1.0066	1.4158	1.2063	0.532363	0.965	0.7679	0.9668	0.8999	0.0977165	1.1008	0.7643	0.8882	0.917767	0.834848
YPL243W	SRP68	P38687	SRP68	1.0942	1.3682	1.6947	1.3857	0.0699033	1.0424	1.164	3.8376	2.01467	0.548452	0.2316	0.522	2.8865	1.21337	0.346723	0.6405	0.6347	2.1001	1.1251	0.485911
YFR044C	DUG1	P43616	DUG1	1.0527	1.5254	1.4807	1.35293	0.0722599	1.0421	1.2328	1.7432	1.33937	0.863242	1.198	1.2486	2.0052	1.48393	0.627668	1.2569	1.6292	1.3471	1.41107	0.893307
YFL022C	FRS2	P15625	SYFA	1.0817	1.1311	1.3745	1.19577	0.078011	0.962	1.0612	0.7539	0.9257	0.201659	1.0399	1.1695	0.7112	0.973533	0.370001	0.9837	1.3496	0.9847	1.106	0.278899
YPR004C	AIM45	Q12480	ETFA	1.0254	1.4269	1.4784	1.31023	0.0918746	1.003	0.9614	0.7494	0.9046	0.127248	1.6273	1.0319	2.2575	1.6389	0.505247	1.7676	0.9765	2.9984	1.91417	0.351186
YOR184W	SER1	P33330	SERC	1.1593	1.6238	1.1249	1.30267	0.100709	1.1371	1.0072	0.867	1.00377	0.129125	1.0014	0.8995	1.5196	1.14017	0.602124	1.2166	1.4678	1.4291	1.37117	0.262156
YKL180W	RPL17A	P05740	RL17A	1.3335	1.0262	1.1765	1.17873	0.10382	1.1711	1.0745	0.2561	0.8339	0.341243	1.0441	1.0284	1.6549	1.24247	0.855842	1.1213	0.7655	0.8658	0.917533	0.234221
YBR263W	SHM1	P37292	GLYM	1.067	1.3353	1.9714	1.4579	0.127345	1.1008	1.1489	2.2805	1.51007	0.923331	1.0614	1.178	1.0824	1.10727	0.250857	1.17	0.8304	1.3309	1.11043	0.93316
YKR057W	RPS21A	P0C0V8	RS21A	1.2382	1.5618	1.022	1.274	0.137641	1.3268	1.8707	1.2627	1.48673	0.0236836	0.7042	0.5824	0.6581	0.648233	0.0159416	0.8874	0.5823	1.2566	0.908767	0.196992
YGR180C	RNR4	P49723	RIR4	1.1175	1.0843	1.5568	1.25287	0.141912	1.1175	1.112	1.6894	1.3063	0.214125	1.11	0.962	1.0453	1.0391	0.207241	1.0365	1.4889	1.1781	1.2345	0.33194
YDL140C	RPO21	P04050	RPB1	1.0947	1.2984	2.2089	1.534	0.145532	1.0046	1.4537	3.0525	1.83693	0.37878	0.83	0.8861	0.8581	0.858067	0.0615806	0.9331	0.6946	1.1498	0.925833	0.743229
YLR106C	MDN1	Q12019	MDN1	1.1544	1.3281	1.005	1.1625	0.14782	1.2745	1.3028	1.9575	1.5116	0.305075	0.7349	1.0931	1.4471	1.0917	0.716547	0.8606	1.1217	1.5872	1.18983	0.0732154
YPL218W	SAR1	P20606	SAR1	0.9896	1.2049	1.356	1.1835	0.156235	1.0281	1.2202	1.2788	1.1757	0.9325	0.8194	1.2377	0.8957	0.984267	0.206132	0.9005	0.91	0.9242	0.911567	0.652569
YLR113W	HOG1	P32485	HOG1	1.4519	0.975	1.2695	1.23213	0.170129	1.5467	1.2317	8.302	3.69347	0.278449	1.489	0.6711	1.174	1.11137	0.299858	1.3842	0.5736	1.2121	1.05663	0.293617
YKL029C	MAE1	P36013	MAOM	1.3726	0.9974	1.1318	1.16727	0.190989	1.1767	1.0523	1.9506	1.3932	0.514285	0.7505	1.0649	0.8839	0.899767	0.247085	1.4069	1.0912	1.3938	1.2973	0.108822
YIL062C	ARC15	P40518	ARPC5	1.1006	1.4985	1.035	1.21137	0.194517	1.3904	1.4318	0.3524	1.0582	0.498562	0.7691	1.3741	0.8156	0.986267	0.0442416	0.8478	1.0229	0.9345	0.935067	0.888641
YKL033W-A		Q86ZR7	YKD3A	1.222	0.96	1.3041	1.16203	0.202921	1.1377	1.0041	1.7088	1.28353	0.463466	0.8423	1.153	0.9847	0.993333	0.41386	1.0466	0.9688	0.8941	0.969833	0.888853
YNL117W	MLS1	P30952	MASY	0.9462	1.4773	1.2685	1.23067	0.217975	1.2914	0.8127	0.9625	1.0222	0.519675	1.0687	1.0597	0.6178	0.9154	0.271275	1.1855	0.784	0.8135	0.927667	0.887076
YIL124W	AYR1	P40471	AYR1	0.9541	1.4763	1.1469	1.19243	0.275028	0.9466	1.6488	1.7537	1.4497	0.244899	0.8117	1.2207	1.5087	1.18037	0.871724	0.7212	1.128	0.7645	0.871233	0.206441
YJL145W	SFH5	P47008	SFH5	1.3258	1.4894	0.899	1.23807	0.278327	2.2186	1.4651	1.8559	1.84653	0.13824	1.0355	2.0723	1.4938	1.53387	0.436141	1.1848	1.3705	2.082	1.54577	0.940426
YLR174W	IDP2	P41939	IDHC	0.9737	2.3016	1.1691	1.48147	0.287084	0.7902	1.245	1.0514	1.02887	0.116619	1.4007	0.9934	0.6107	1.0016	0.371874	1.0346	1.3282	0.5342	0.965667	0.795946
YGR209C	TRX2	P22803	TRX2	1.3324	0.8993	1.2853	1.17233	0.315243	1.2208	1.2584	0.9633	1.1475	0.945881	1.6841	1.6596	4.8628	2.7355	0.0869059	1.4047	2.133	2.1947	1.9108	0.470043
YBR109C	CMD1	P06787	CALM	1.5575	1.398	0.8544	1.26997	0.325505	1.1717	1.1153	1.1485	1.14517	0.717775	0.6444	1.5103	1.2789	1.14453	0.745994	0.8644	1.626	1.4886	1.32633	0.054678
YKL010C	UFD4	P33202	UFD4	0.8727	1.2883	11.3627	4.5079	0.347538	0.827	0.9461	14.7807	5.51793	0.850773	0.619	0.5484	1.5077	0.8917	0.0966821	1.0481	2.1652	1.4543	1.55587	0.203897
YDR457W	TOM1	Q03280	TOM1	0.8847	1.3395	70.9707	24.3983	0.350094	1.0347	0.7594	100	33.9314	0.938863	0.6791	0.7792	0.8625	0.7736	0.263612	0.5865	1.4482	2.4735	1.50273	0.220534
YHL011C	PRS3	P38689	KPR3	0.869	1.163	1.7811	1.27103	0.400302	0.8438	1.323	0.0648	0.743867	0.393727	0.794	0.7772	0.4423	0.671167	0.184542	0.9168	1.1277	0.4029	0.8158	0.353582
YNL208W		P40159	YNU8	1.8242	0.6016	4.6573	2.36103	0.409927	0.9468	0.6688	6.5752	2.73027	0.831895	0.8297	1.495	1.399	1.24123	0.607178	1.1095	1.1755	0.9708	1.08527	0.628924
YDR395W	SXM1	Q04175	SXM1	0.8341	1.2801	1.4232	1.17913	0.441245	1.3859	1.1551	0.8688	1.1366	0.924183	0.9219	1.3923	1.7141	1.34277	0.0175786	0.7792	0.6368	0.9484	0.788133	0.0472153
YOL061W	PRS5	Q12265	KPR5	0.8525	1.1551	1.6378	1.21513	0.445901	0.769	1.2338	1.6936	1.23213	0.982294	0.7799	0.9638	1.6573	1.13367	0.19717	0.5339	0.4799	1.0545	0.689433	0.00611959
YGR282C	BGL2	P15703	BGL2	1.7047	0.5627	2.6539	1.64043	0.536559	1.4876	0.8059	5.2789	2.52413	0.273692	0.8426	1.2694	3.7648	1.95893	0.750752	1.1003	1.3689	3.1848	1.88467	0.666532
YLR043C	TRX1	P22217	TRX1	1.1111	0.7738	1.8008	1.22857	0.583536	0.7416	0.8478	1.989	1.1928	0.691109	1.9857	1.2189	4.3122	2.5056	0.00684872	1.8549	1.5923	1.5549	1.66737	0.517033

## Sheet: Sheet2
0.994481	0.918636	0.812693	0	0	0		-0.00798414	-0.122435	-0.299217		0.166177		0.9139	0.9225	0.7395		-0.129892	-0.116379	-0.435378		0.0945811
0.987254	1.09573	1.18694	0	0	0		-0.0185068	0.131889	0.247244		0.193222		0.85	0.7579	0.7205		-0.234465	-0.399921	-0.47293		0.00637315
0.688634	1.12904	1.41714	0	0	0		-0.53819	0.175091	0.502978		0.886763		0.9274	0.8155	0.8138		-0.108736	-0.294243	-0.297254		0.020052
1.09549	0.609671	0.732935	0	0	0		0.131572	-0.713897	-0.448243		0.240784		1.002	0.925	1.8938		0.00288251	-0.112475	0.921284		0.454585
0.980704	1.46002	0.62895	0	0	0		-0.0281101	0.54599	-0.668982		0.892809		1.0011	1.0654	0.8434		0.00158609	0.0913952	-0.245711		0.640048
1.07811	0.602299	0.89979	0	0	0		0.108507	-0.731447	-0.15234		0.356587		1.0251	0.8013	0.7156		0.0357647	-0.319586	-0.482775		0.170381
0.891689	0.936098	1.24693	0	0	0		-0.165388	-0.0952683	0.318384		0.904705		0.8238	0.7894	1.5513		-0.279634	-0.341172	0.633478		0.989947
0.892698	1.0055	0.941437	0	0	0		-0.163756	0.00791521	-0.0870636		0.178278		0.9657	1.019	0.8804		-0.050353	0.0271541	-0.183769		0.325415
1.07127	1.13427	1.02477	0	0	0		0.0993162	0.181762	0.0353001		0.0676466		0.8496	1.0298	0.5739		-0.235144	0.0423642	-0.801129		0.252838
1.15512	0.845526	0.418936	0	0	0		0.208048	-0.242079	-1.2552		0.376844		0.705	0.9361	1.0652		-0.504305	-0.0952654	0.0911243		0.38972
1.10691	0.669383	1.60608	0	0	0		0.146544	-0.579096	0.68354		0.830331		0.9047	0.6735	0.456		-0.144489	-0.57025	-1.13289		0.0978034
0.98833	0.914928	1.40534	0	0	0		-0.0169356	-0.12827	0.490924		0.578003		1.0301	0.9188	0.388		0.0427844	-0.122177	-1.36587		0.339519
0.671072	1.21504	0.703568	0	0	0		-0.57546	0.281003	-0.507238		0.385925		0.8923	0.7363	2.251		-0.164399	-0.441634	1.17057		0.724555
1.6545	0.144469	0.923471	0	0	0		0.726395	-2.79117	-0.114862		0.530919		0.5543	0.9855	0.8399		-0.851261	-0.0210722	-0.251711		0.204498
1.108	0.726738	1.03129	0	0	0		0.14796	-0.460493	0.0444502		0.659276		0.935	0.9373	0.8469		-0.0969617	-0.0934172	-0.239736		0.0409435
1.02129	1.02557	0.448244	0	0	0		0.0303897	0.036421	-1.15764		0.411564		1.0428	0.8375	1.0798		0.0604625	-0.255839	0.110764		0.817928
0.801716	0.803177	1.60159	0	0	0		-0.318838	-0.316211	0.679502		0.966574		0.9748	0.6616	0.5554		-0.0368218	-0.595969	-0.848401		0.108579
1.11442	0.595616	0.865227	0	0	0		0.156289	-0.747545	-0.208849		0.367105		0.8226	0.5675	0.154		-0.281737	-0.817308	-2.699		0.159201
0.934878	1.58489	0.74446	0	0	0		-0.09715	0.664385	-0.425733		0.890914		0.9052	0.9557	0.5583		-0.143692	-0.0653703	-0.840888		0.228668
0.939201	1.13877	0.728378	0	0	0		-0.0904949	0.187479	-0.457241		0.555116		1.1123	0.7642	0.5142		0.153546	-0.387978	-0.959598		0.283261
1.01312	0.691181	1.27511	0	0	0		0.0188006	-0.532864	0.350623		0.842878		0.973	0.9687	0.3238		-0.0394883	-0.0458782	-1.62683		0.340587
1.27607	0.924171	2.72729	0	0	0		0.351705	-0.113768	1.44747		0.291522		0.6889	0.9286	0.0648		-0.537634	-0.106871	-3.94786		0.276171
0.878867	2.05156	0.852955	0	0	0		-0.186283	1.03672	-0.229458		0.644157		1.4063	0.6797	2.3648		0.491904	-0.55703	1.24172		0.49396
0.91096	0.828575	0.986274	0	0	0		-0.134541	-0.271296	-0.0199397		0.122473		0.9051	1.0461	0.6789		-0.143851	0.0650208	-0.558729		0.310796
0.817502	0.64035	1.20613	0	0	0		-0.290705	-0.643068	0.270384		0.452502		1.1206	0.7948	0.6228		0.164271	-0.331336	-0.683159		0.313126
1.23361	1.70797	0.492876	0	0	0		0.302887	0.77228	-1.0207		0.974641		1.0959	1.0218	8.0368		0.132116	0.0311128	3.00662		0.33964
0.780485	1.73933	0.393813	0	0	0		-0.357556	0.798528	-1.34442		0.652192		0.6347	0.5139	0.8435		-0.655853	-0.96044	-0.24554		0.0400874
0.935721	1.19499	1.05691	0	0	0		-0.0958497	0.257003	0.0798476		0.474421		0.557	0.8422	0.6655		-0.844251	-0.247765	-0.587489		0.0316493
1.09359	1.46884	0.568555	0	0	0		0.129073	0.554678	-0.814628		0.919329		0.7803	1.9501	9.2148		-0.357899	0.963548	3.20395		0.28895
1.01128	1.5237	0.387509	0	0	0		0.0161773	0.607582	-1.3677		0.693594		0.9444	1.2153	0.5485		-0.0825301	0.281312	-0.866436		0.546953
0.957021	1.03397	0.856945	0	0	0		-0.0633773	0.0481901	-0.222725		0.370132		0.9382	0.636	1.4138		-0.0920326	-0.652901	0.499578		0.817934
0.840875	1.21119	0.851753	0	0	0		-0.250037	0.276423	-0.231492		0.712055		0.9944	0.9933	1.3905		-0.0081018	-0.00969858	0.475604		0.398219
1.19017	1.22584	0.703648	0	0	0		0.251174	0.293772	-0.507075		0.963623		1.0088	0.573	1.2155		0.0126402	-0.803393	0.28155		0.630301
0.779833	0.0412582	0.76898	0	0	0		-0.358763	-4.59918	-0.378981		0.275655		1.2698	0.3652	0.9075		0.344601	-1.45324	-0.14003		0.481595
1.83583	0.416782	38.0515	0	0	0		0.876433	-1.26264	5.24988		0.445235		0.6383	3.404	0.9384		-0.647693	1.76723	-0.0917251		0.663352
0.855715	1.3407	0.712821	0	0	0		-0.224798	0.422987	-0.488389		0.738956		1.1101	0.9679	0.7097		0.15069	-0.0470701	-0.494719		0.532192
1.29157	1.31389	0.48298	0	0	0		0.369121	0.393849	-1.04997		0.850893		1.4716	1.2922	0.0648		0.557386	0.369829	-3.94786		0.531396
0.668052	1.14236	1.29841	0	0	0		-0.581968	0.192014	0.376751		0.98876		1.4284	0.3658	1.7105		0.5144	-1.45087	0.774418		0.942396
1.04047	1.1151	1.07759	0	0	0		0.0572399	0.157175	0.107806		0.020421	CPA2
0.8893	1.30584	1.05226	0	0	0		-0.169258	0.384975	0.0734906		0.580236	ADE17
0.905409	0.724916	0.848565	0	0	0		-0.143359	-0.464113	-0.236903		0.0417455	FPR3
1.09883	1.00679	0.99955	0	0	0		0.135974	0.00975927	-0.000649073		0.332544	ARG5,6
0.932247	1.08691	0.927519	0	0	0		-0.101216	0.120235	-0.108551		0.711263	ILV5
0.942811	0.997649	0.867278	0	0	0		-0.0849599	-0.00339558	-0.205434		0.170482	LEU1
0.981089	1.21136	0.996326	0	0	0		-0.0275446	0.27663	-0.0053098		0.453179	BAT1
0.97182	0.749393	0.73794	0	0	0		-0.0412384	-0.416206	-0.438425		0.0813537	ILV3
0.835645	0.904323	1.45616	0	0	0		-0.259037	-0.14509	0.542167		0.86306	LYS21
0.856309	2.31476	1.07457	0	0	0		-0.223797	1.21087	0.103764		0.449328	RIB3
1.06467	1.03128	1.11106	0	0	0		0.0904121	0.0444418	0.151937		0.0372936	GPP1
1.02769	1.03297	0.778601	0	0	0		0.039402	0.0468051	-0.361045		0.533849	ARO2
1.11691	1.58888	0.823106	0	0	0		0.159511	0.668006	-0.28085		0.54261	LHS1
1.23639	0.841453	0.887775	0	0	0		0.306138	-0.249046	-0.171734		0.836566	ARO4
1.26929	1.7201	1.06206	0	0	0		0.344021	0.78249	0.0868621		0.117223	ARG1
0.770417	1.92779	0.832008	0	0	0		-0.376288	0.94695	-0.26533		0.822016	SER3
0.974631	2.15328	0.6544	0	0	0		-0.0370719	1.10654	-0.611755		0.777623	TDH2
1.13771	1.2661	0.988985	0	0	0		0.186137	0.340386	-0.0159799		0.174428	HIS4
1.0321	0.868228	1.64357	0	0	0		0.0455883	-0.203854	0.716831		0.535396	GLR1
0.952976	0.851037	0.776237	0	0	0		-0.069488	-0.232707	-0.365432		0.060028	ILV2
1.18614	1.21215	1.80157	0	0	0		0.246275	0.27757	0.849255		0.0797815	ARG4
1.26619	0.851434	1.29282	0	0	0		0.340491	-0.232033	0.37052		0.461106	GLT1
0.807908	1.06469	0.700431	0	0	0		-0.307738	0.0904318	-0.513686		0.241347	RTN1
1.14307	1.55224	1.00867	0	0	0		0.19292	0.634348	0.0124484		0.204276	HOM2
0.994466	1.49629	1.04678	0	0	0		-0.00800573	0.581388	0.0659522		0.314353	ASN1
1.15352	1.04798	0.779014	0	0	0		0.206038	0.0676176	-0.360279		0.873704	LEU4
1.08642	0.992824	1.03184	0	0	0		0.119583	-0.0103896	0.0452188		0.243387	PDX3
1.07585	0.812667	0.939371	0	0	0		0.105474	-0.299263	-0.0902333		0.463292	TRP5
0.860706	0.95024	0.881984	0	0	0		-0.216408	-0.0736359	-0.181176		0.0216198	ENT3
1.03402	1.28027	1.02978	0	0	0		0.0482628	0.356448	0.0423328		0.2242	YHB1
0.84759	1.7829	0.816953	0	0	0		-0.238561	0.834223	-0.291675		0.796023	MLC1
1.03067	1.07486	1.3437	0	0	0		0.0435759	0.104151	0.426213		0.182441	SOL2
1.06006	2.01778	1.2923	0	0	0		0.0841451	1.01277	0.369944		0.149574
0.999137	1.26285	1.00816	0	0	0		-0.00124519	0.336683	0.0117283		0.354259	YPD1
1.10745	2.37436	0.708809	0	0	0		0.147247	1.24754	-0.496531		0.588107	HMF1
1.10054	0.829632	1.06679	0	0	0		0.138217	-0.269457	0.0932724		0.926598	ARF2
1.14073	0.995312	0.918701	0	0	0		0.189952	-0.00677942	-0.122333		0.834848	GPD2
2.76554	1.2159	0.727559	0	0	0		1.46756	0.282025	-0.458863		0.485911	SRP68
1.04917	1.30482	0.671803	0	0	0		0.069242	0.383852	-0.573889		0.893307	DUG1
0.945956	1.154	1.38456	0	0	0		-0.0801545	0.20664	0.469429		0.278899	FRS2
1.08622	0.946313	1.32819	0	0	0		0.119312	-0.0796112	0.409467		0.351186	AIM45
1.2149	1.6318	0.940445	0	0	0		0.280837	0.70646	-0.0885847		0.262156	SER1
1.07394	0.74436	0.523174	0	0	0		0.102912	-0.425927	-0.934638		0.234221	RPL17A
1.10232	0.704924	1.22958	0	0	0		0.14054	-0.504461	0.298168		0.93316	SHM1
1.26015	0.999828	1.90944	0	0	0		0.333599	-0.000247737	0.933147		0.196992	RPS21A
0.933784	1.54771	1.12704	0	0	0		-0.0988396	0.630138	0.172545		0.33194	RNR4
1.12422	0.783884	1.33994	0	0	0		0.16892	-0.351287	0.422165		0.743229	RPO21
1.17104	1.02616	1.09681	0	0	0		0.227795	0.0372615	0.133319		0.0732154	MDN1
1.09897	0.735235	1.03182	0	0	0		0.136158	-0.443723	0.0451895		0.652569	SAR1
0.929617	0.854716	1.03245	0	0	0		-0.105291	-0.226483	0.0460763		0.293617	HOG1
1.87462	1.0247	1.57688	0	0	0		0.906596	0.0351976	0.657068		0.108822	MAE1
1.10233	0.744415	1.14578	0	0	0		0.140553	-0.425822	0.196333		0.888641	ARC15
1.24255	0.840243	0.907992	0	0	0		0.313304	-0.251122	-0.139248		0.888853
1.10929	0.739832	1.31677	0	0	0		0.149639	-0.43473	0.397002		0.887076	MLS1
0.888506	0.92406	0.506728	0	0	0		-0.170547	-0.113942	-0.980718		0.206441	AYR1
1.14418	0.661342	1.39376	0	0	0		0.194316	-0.596531	0.478983		0.940426	SFH5
0.738631	1.33702	0.874734	0	0	0		-0.437075	0.419026	-0.193084		0.795946	IDP2
0.834095	1.28525	0.451324	0	0	0		-0.261716	0.362048	-1.14776		0.470043	TRX2
1.3414	1.07661	1.16397	0	0	0		0.423743	0.106492	0.219053		0.054678	CMD1
1.69321	3.94821	0.964582	0	0	0		0.759765	1.9812	-0.0520245		0.203897	UFD4
0.863643	1.85857	2.86783	0	0	0		-0.211493	0.894195	1.51996		0.220534	TOM1
1.15466	1.45098	0.91092	0	0	0		0.207468	0.537026	-0.134603		0.353582	PRS3
1.33723	0.786288	0.693924	0	0	0		0.419248	-0.346871	-0.52715		0.628924
0.845211	0.457373	0.553293	0	0	0		-0.242617	-1.12856	-0.853884		0.0472153	SXM1
0.684575	0.497925	0.636276	0	0	0		-0.54672	-1.006	-0.652276		0.00611959	PRS5
1.30584	1.07838	0.845941	0	0	0		0.384977	0.10887	-0.24137		0.666532	BGL2
0.934129	1.30634	0.360582	0	0	0		-0.0983063	0.385532	-1.4716		0.517033	TRX1
