# Supplementary material for: Ncl1-mediated metabolic rewiring critical during metabolic stress
Source: Life Sci Alliance. 2019 Aug 15;2(4):e201900360. doi: 10.26508/lsa.201900360 (PMC6696984; doi:10.26508/lsa.201900360)
Supplement: Supplementary file 7 [file LSA-2019-00360_TableS7.xlsx]

## Sheet: Sheet1
	Supplementary Table 7
	Gene expression due to cysteine treatment, at RNA and protein level, in Wt and ncl1Δ
			Transcriptomic profile			Proteomic profile
			WT	Δncl1		WT	Δncl1
			CYS/CNT	CYS/CNT		CYS/CNT	CYS/CNT
	YHR174W	ENO2	1.33656	3.96346		1.1041	1.56523
	YKL182W	FAS1	0.936225	2.26175		0.8243	0.815467
	YDR385W	EFT2	1.41713	2.17456		0.9629	0.685
	YLR249W	YEF3	1.36523	1.89935		0.984333	0.8601
	YGR192C	TDH3	1.17718	2.47836		1.07693	1.70433
	YPL231W	FAS2	0.959652	2.41582		0.825567	0.914133
	YAL038W	CDC19	1.04047	1.82876		1.03127	1.2258
	YLR044C	PDC1	1.48801	5.59295		0.913967	1.2264
	YMR186W	HSC82	1.3299	2.01435		0.9042	0.7855
	YBR118W	TEF2	1.17728	2.19057		0.914767	0.618767
	YLL024C	SSA2	1.59858	4.83071		0.983267	0.9216
	YCR012W	PGK1	1.22818	1.59319		1.04083	1.24313
	YJL130C	URA2	1.62513	3.98775		1.07757	0.926133
	YNR016C	ACC1	0.949885	1.87875		0.955	0.794533
	YER091C	MET6	0.902023	0.155014		0.884667	0.886
	YDL185W	VMA1	1.63698	4.81957		0.994433	1.01557
	YKL060C	FBA1	1.16951	1.17236		1.0814	1.30213
	YGL206C	CHC1	1.23132	2.61949		0.9896	0.9118
	YGR240C	PFK1	1.09871	1.81416		1.02857	1.02107
	YPL106C	SSE1	1.85045	3.32892		0.993433	0.861267
	YHR183W	GND1	1.64912	15.0477		1.0554	1.97663
	YJL080C	SCP160	1.18719	2.73586		0.9772	1.00153
	YOL086C	ADH1	1.16791	3.03105		1.097	1.0954
	YPL061W	ALD6	1.33279	6.70446		0.901967	1.0102
	YBR196C	PGI1	1.14667	1.60322		1.08827	1.38513
	YOR063W	RPL3	1.3922	3.99533		0.954033	0.846067
	YDR037W	KRS1	1.39742	1.57729		1.09373	0.921133
	YBR031W	RPL4A	1.24167	2.82652		0.924233	0.766767
	YGL008C	PMA1	1.28697	3.33467		0.9511	0.8255
	YBL076C	ILS1	1.58777	1.91297		1.01903	1.04193
	YGL195W	GCN1	1.34023	3.64846		1.05817	0.8357
	YBR127C	VMA2	1.02117	1.14072		0.908467	0.8275
	YPL160W	CDC60	1.76508	2.56069		0.991733	0.996133
	YGR155W	CYS4	0.794419	1.02909		0.8527	0.844367
	YGR094W	VAS1	1.63808	2.6795		1.0426	0.9654
	YKR059W	TIF1	0.835113	0.896825		1.01127	0.802433
	YOR335C	ALA1	1.47201	1.92269		0.981933	0.997033
	YER110C	KAP123	1.12974	3.02538		1.03827	0.796233
	YJR045C	SSC1	1.46703	3.8922		0.939533	1.14477
	YGL253W	HXK2	1.07211	0.963822		1.06217	1.41387
	YLR355C	ILV5	2.48987	4.37351		1.5423	1.11413
	YGL009C	LEU1	3.40544	4.26058		1.74137	1.2125
	YJR121W	ATP2	0.944161	2.81606		0.941933	0.9802
	YOR027W	STI1	1.38255	3.31395		1.04327	1.24513
	YKL152C	GPM1	1.2153	1.7714		0.957167	1.47237
	YDR050C	TPI1	1.13758	0.881216		1.0795	1.63303
	YPR074C	TKL1	1.26062	4.70833		1.00113	1.0426
	YLR259C	HSP60	1.37885	3.48705		0.993167	1.14
	YGR204W	ADE3	1.70617	3.46615		1.0511	0.980267
	YMR205C	PFK2	1.33537	2.67341		1.0684	0.981867
	YML028W	TSA1	0.808222	0.890047		1.06473	1.44203
	YGL245W	GUS1	1.4338	2.08394		1.06637	0.779167
	YGR061C	ADE6	1.42982	3.00422		1.04173	1.26693
	YNL178W	RPS3	1.03141	0.775924		1.0053	0.800433
	YBR121C	GRS1	1.11433	1.28503		1.03427	1.25597
	YIL078W	THS1	1.21919	1.98748		1.10283	1.023
	YER043C	SAH1	0.935946	1.27608		0.9281	0.847633
	YLR197W	NOP56	1.01113	0.751022		0.868667	0.829167
	YLL045C	RPL8B	1.04872	1.31516		0.898167	0.734433
	YCR053W	THR4	1.59279	3.1476		1.07317	1.3447
	YLL026W	HSP104	1.09339	2.29221		1.01923	1.06543
	YLR048W	RPS0B	1.11642	1.10406		0.986433	0.832267
	YPL131W	RPL5	1.10209	2.16151		0.961867	0.7943
	YGL026C	TRP5	2.01502	2.96137		1.1762	1.04007
	YGR264C	MES1	1.29191	1.46867		0.975567	0.7828
	YBR189W	RPS9B	1.0006	0.811711		0.997133	0.846533
	YER177W	BMH1	1.00922	1.91379		1.0236	1.05893
	YMR116C	ASC1	1.11292	0.888348		1.02557	0.8028
	YLR153C	ACS2	1.30426	1.86166		1.00227	0.9121
	YML063W	RPS1B	0.991297	0.80205		0.924067	0.7834
	YGL123W	RPS2	1.04127	1.05753		0.9716	0.719133
	YJR109C	CPA2	4.84771	6.44754		1.3546	1.39157
	YMR217W	GUA1	1.20632	2.4277		1.0548	0.853133
	YJL052W	TDH1	0.654995	0.374353		0.920033	2.14267
	YDL126C	CDC48	1.1214	2.56949		0.9891	0.892333
	YDR127W	ARO1	2.47892	4.22229		1.09313	0.835633
	YFR053C	HXK1	0.740089	0.452488		0.8624	1.3047
	YIL018W	RPL2B	1.09243	0.896215		0.922233	0.806967
	YHR203C	RPS4B	1.23321	1.95302		0.963533	0.7762
	YFL039C	ACT1	1.1792	2.14352		1.08623	1.01677
	YDL055C	PSA1	0.615749	0.798118		0.903167	0.6718
	YHR064C	SSZ1	1.13022	1.23372		1.01897	0.8085
	YPR163C	TIF3	1.09823	1.61869		0.9744	1.0187
	YMR012W	CLU1	1.00447	1.5761		0.896933	0.691067
	YCL040W	GLK1	0.831758	1.55177		0.9698	1.3746
	YLR438W	CAR2	2.25735	11.2025		1.0698	0.974367
	YOR096W	RPS7A	1.14581	0.853751		0.9388	0.671367
	YBR011C	IPP1	0.804605	1.01807		0.991633	1.10663
	YIL053W	GPP1	1.9304	2.0749		1.3786	0.869967
	YGR124W	ASN2	1.28391	1.62214		1.03027	1.04313
	YDR158W	HOM2	2.70205	2.15269		1.3895	1.47237
	YGL076C	RPL7A	1.06063	1.00557		1.00997	0.8411
	YJR016C	ILV3	2.62098	4.01737		1.49247	1.1512
	YDR341C	0	1.22155	1.20154		1.04083	0.994733
	YHR020W	0	2.06759	3.5642		1.00377	1.0945
	YHR179W	OYE2	1.2791	1.64003		1.03703	1.40157
	YOL109W	ZEO1	0.756114	0.482316		0.9102	2.09477
	YLR075W	RPL10	1.18725	0.753164		0.9414	0.738567
	YDR129C	SAC6	1.03784	2.19042		0.9847	0.909667
	YPL154C	PEP4	1.07053	2.33058		0.9785	2.60883
	YJR123W	RPS5	1.08441	0.882907		0.984967	0.891867
	YLR058C	SHM2	1.08525	1.83234		1.12743	1.03753
	YKL216W	URA1	1.21652	1.29307		1.10893	1.25717
	YDR226W	ADK1	1.12933	1.10699		1.08923	1.15457
	YLL018C	DPS1	1.24257	2.99349		1.0833	0.911233
	YMR120C	ADE17	0.610749	0.44059		1.28207	1.27203
	YJR104C	SOD1	1.05524	0.861564		0.970933	1.5732
	YDR023W	SES1	0.97639	0.873053		1.06307	0.883933
	YDL066W	IDP1	2.50722	2.21322		1.10253	1.103
	YJR105W	ADO1	1.00199	1.24604		0.9739	1.11127
	YPL226W	NEW1	1.41948	2.0697		1.0245	0.8995
	YDL084W	SUB2	1.07439	1.38655		0.916533	0.891233
	YKL081W	TEF4	1.12311	2.2231		0.9785	0.759167
	YHR019C	DED81	1.60819	2.74923		1.1103	0.922933
	YLR304C	ACO1	1.13739	2.91798		0.898133	1.01383
	YCL043C	PDI1	0.990626	3.22807		0.940733	0.918733
	YER165W	PAB1	1.25687	2.29594		1.01197	0.800767
	YDR155C	CPR1	1.05226	1.64487		0.896833	1.02793
	YNL079C	TPM1	0.946042	0.755716		1.06323	1.48157
	YJL034W	KAR2	1.28028	4.83959		0.9765	0.855467
	YMR229C	RRP5	1.40627	2.54821		0.994967	0.829233
	YBL099W	ATP1	1.13874	3.83235		0.924167	0.881933
	YNR001C	CIT1	0.946662	1.75466		1.06547	1.08997
	YOR151C	RPB2	1.58579	2.71961		1.01103	1.0217
	YOR168W	GLN4	1.31204	1.92866		1.07553	1.1266
	YHR208W	BAT1	2.20818	1.5821		1.50733	1.13203
	YJR139C	HOM6	0.903084	0.956433		0.9155	1.25067
	YIL125W	KGD1	1.05341	1.98681		0.998767	0.9793
	YLR180W	SAM1	0.99435	0.608106		0.894467	1.04387
	YPL028W	ERG10	1.03476	1.92471		0.993567	1.0255
	YNL055C	POR1	1.23297	1.31752		1.11943	2.06927
	YCL030C	HIS4	3.20766	3.84962		1.28747	1.29657
	YNL064C	YDJ1	1.25139	2.18022		0.996833	0.831733
	YLR359W	ADE13	0.869946	0.795027		1.12583	1.4153
	YML026C	RPS18B	1.10115	0.813479		0.897333	0.809967
	YBR079C	RPG1	1.19987	2.22149		0.909467	0.966467
	YAL003W	EFB1	1.23106	1.59649		0.9258	0.812767
	YGL202W	ARO8	2.17574	3.53604		1.0339	1.01543
	YOR374W	ALD4	0.893018	1.97247		1.0073	0.893167
	YLR354C	TAL1	1.20131	2.68984		1.03313	1.7345
	YLR150W	STM1	1.17559	1.41335		0.931133	1.0917
	YOR007C	SGT2	1.1071	1.2973		1.10747	1.26833
	YGR254W	ENO1	1.07096	1.19481		1.03757	1.63253
	YGL105W	ARC1	1.06577	1.42571		0.9615	0.836167
	YGL234W	ADE5,7	1.20407	4.02642		1.0857	1.18257
	YJL026W	RNR2	1.15533	1.69959		1.10643	1.0034
	YOR198C	BFR1	0.969005	0.924577		0.932267	1.0283
	YLR342W	FKS1	1.18524	4.27544		0.963667	0.9148
	YKL056C	TMA19	0.984244	0.710602		1.04193	1.0068
	YDL124W	0	0.835484	2.37034		0.8453	1.21157
	YGR234W	YHB1	1.23287	0.718404		1.21807	1.07227
	YDR418W	RPL12B	1.12002	1.17561		0.948467	0.895833
	YLR167W	RPS31	1.00032	0.875039		0.929533	1.41523
	YPR191W	QCR2	1.16139	3.49992		1.06713	1.13147
	YLR027C	AAT2	1.4841	3.64527		1.1347	1.27027
	YFL022C	FRS2	1.35695	2.83887		1.19577	0.973533
	YLR340W	RPP0	1.48259	6.73223		0.947367	0.830233
	YOR369C	RPS12	1.12364	0.981471		0.970067	0.8268
	YKL210W	UBA1	1.19524	2.40817		0.985667	1.07497
	YAL012W	CYS3	0.48643	1.13651		0.945567	1.0492
	YHR068W	DYS1	0.899029	1.00221		0.921367	1.3807
	YKL035W	UGP1	0.805973	1.51306		0.8168	0.957967
	YPR069C	SPE3	1.01686	1.30097		1.04863	1.16627
	YBR181C	RPS6B	0.920935	0.718127		0.945967	0.800033
	YBR025C	OLA1	1.21504	1.19398		1.00983	0.9718
	YEL034W	HYP2	1	1		0.9817	0.937167
	YDR353W	TRR1	0.952072	1.0119		1.0157	1.46943
	YOR204W	DED1	1.52496	1.71398		0.885833	0.944267
	YGL148W	ARO2	1.86303	2.55062		1.21247	0.979067
	YDL171C	GLT1	2.04677	2.57428		1.1824	1.15953
	YCR088W	ABP1	1.52014	6.33172		0.9954	1.4419
	YMR308C	PSE1	1.21329	2.28803		0.871333	1.46223
	YKL157W	APE2	1.09401	2.2707		0.998267	1.5305
	YJR070C	LIA1	0.848259	1.13514		0.968433	1.00197
	YPR036W	VMA13	1.18747	1.67384		1.00033	0.982767
	YDL014W	NOP1	1.15632	5.51505		0.812	0.720367
	YER003C	PMI40	0.756328	2.49499		0.990867	0.8484
	YFL045C	SEC53	0.937074	1.28461		0.907067	0.721867
	YMR226C	0	1.19317	1.55219		1.04533	1.1662
	YOR375C	GDH1	1.86462	2.98489		0.978967	1.2128
	YBR149W	ARA1	0.936867	1.23874		0.972533	1.2856
	YBL027W	RPL19B	1.01375	0.801796		0.9637	0.792533
	YHR027C	RPN1	1.09743	1.9081		0.955333	1.1613
	YGR285C	ZUO1	1.02363	2.23955		1.08647	0.875667
	YAL005C	SSA1	1.15341	3.16225		0.900067	1.07623
	YNL287W	SEC21	1.05401	1.55265		1.01323	0.914233
	YGR159C	NSR1	1.23488	0.713618		0.904067	0.9993
	YGR180C	RNR4	0.904318	1.5382		1.25287	1.0391
	YLR109W	AHP1	0.970757	1.44726		0.9181	1.21047
	YKL080W	VMA5	1.05597	1.09141		1.08863	0.8734
	YBR126C	TPS1	0.960766	2.21627		1.1128	0.974467
	YLR106C	MDN1	1.44691	2.45697		1.1625	1.0917
	YAL035W	FUN12	1.29687	1.4653		0.9172	0.9554
	YBR048W	RPS11B	1.48306	3.47988		0.9251	0.7755
	YPL037C	EGD1	1.08088	0.763068		0.991167	1.11467
	YEL047C	FRD1	1.67153	2.01081		1.02917	1.37327
	YFL018C	LPD1	1.26062	1.93849		1.05153	1.0874
	YDL140C	RPO21	1.33803	5.23603		1.534	0.858067
	YMR309C	NIP1	1.25996	0.924651		0.947567	0.842567
	YER102W	RPS8B	0.993705	0.65098		0.968433	0.766667
	YDR447C	RPS17B	1.13935	1.03109		0.917267	0.7994
	YNL301C	RPL18B	1.08909	1.88722		0.977967	0.801333
	YNL138W	SRV2	1.42541	6.46991		0.989767	0.990933
	YLR060W	FRS1	0.852681	1.8788		1.02797	0.978767
	YBL030C	PET9	0.843371	3.43985		0.9738	0.886033
	YML072C	TCB3	1.24056	2.75613		0.937367	0.843267
	YOR317W	FAA1	1.05658	1.42161		0.963933	0.834567
	YNL302C	RPS19B	1.08807	0.858441		1.00787	0.946433
	YFL014W	HSP12	0.710197	0.780189		0.692733	2.49453
	YAL016W	TPD3	1.05724	1.41167		0.790533	0.996567
	YDR002W	YRB1	0.943898	0.713871		1.0609	0.970767
	YKL085W	MDH1	0.943829	1.3432		0.8725	0.906967
	YGR085C	RPL11B	1.21481	0.875632		0.9683	0.785867
	YFL037W	TUB2	1.10897	2.83245		1.0751	0.981733
	YGL135W	RPL1B	1.06566	0.975225		0.981567	0.851267
	YER070W	RNR1	2.0707	5.45301		0.735833	1.05653
	YGR162W	TIF4631	1.34523	2.35732		0.8868	0.865367
	YHR193C	EGD2	1.00442	0.724166		0.956867	1.07417
	YDR454C	GUK1	0.943016	1.22074		1.06387	1.08447
	YPR033C	HTS1	1.39026	1.28717		1.06517	1.13597
	YPL218W	SAR1	0.979538	1.06463		1.1835	0.984267
	YPL048W	CAM1	1.15348	3.28074		0.9883	1.05217
	YMR108W	ILV2	2.92079	2.83216		1.32633	1.14197
	YER036C	ARB1	1.38162	1.48433		0.874967	0.823
	YJL191W	RPS14B	0.999087	1.01891		0.899433	0.863933
	YOR312C	RPL20B	1.0832	0.762976		0.984	0.8499
	YDL131W	LYS21	1.89212	1.9369		1.15073	0.963333
	YBL039C	URA7	1.1417	1.90023		1.1438	0.966567
	YNL220W	ADE12	1.49392	1.79631		1.107	1.2993
	YGR185C	TYS1	1.26693	1.74263		1.0716	1.09037
	YGR037C	ACB1	0.998499	0.565384		0.9008	2.18487
	YPL004C	LSP1	1.18368	1.91246		0.812067	0.698633
	YEL071W	DLD3	1.94069	2.45319		1.13327	0.954233
	YLR432W	IMD3	1.11344	1.88955		0.955933	1.1922
	YOR332W	VMA4	1.1967	2.86452		1.01217	0.998467
	YPL091W	GLR1	1.04105	2.06924		1.38227	0.8469
	YPR035W	GLN1	1.06623	1.3042		0.922267	1.16543
	YER025W	GCD11	0.91001	0.881276		1.01873	0.7782
	YML100W	TSL1	0.820243	2.40304		0.814333	1.07663
	YOR187W	TUF1	0.85817	1.47368		1.00083	0.889633
	YBR286W	APE3	0.842857	1.23366		0.999267	1.37967
	YML085C	TUB1	0.989079	3.46555		1.1311	0.9448
	YDL136W	RPL35B	1.05657	0.734513		0.892667	0.906433
	YNL134C	0	1.09865	2.34629		0.854967	1.78417
	YDR064W	RPS13	1.04051	1.02715		0.952033	0.876667
	YDR032C	PST2	0.913734	1.37256		0.971267	1.3
	YBR072W	HSP26	0.388956	0.959498		1.1153	0.778633
	YDR304C	CPR5	1.01768	0.953603		1.08577	1.05207
	YIL069C	RPS24B	1.2002	0.767932		0.949833	0.846633
	YOR270C	VPH1	1.09876	1.69303		1.03997	1.0155
	YPR145W	ASN1	2.79577	2.31245		1.24987	1.17157
	YBL092W	RPL32	0.999027	0.86563		0.974167	0.832867
	YMR318C	ADH6	1.07873	1.82407		1.02697	1.1329
	YJR009C	TDH2	1.09032	1.75927		1.1854	1.96807
	YML008C	ERG6	1.40415	3.75566		1.00267	0.8402
	YER090W	TRP2	1.91756	1.82769		1.14513	1.232
	YDR382W	RPP2B	1.30128	2.3124		1.02783	1.01593
	YKR001C	VPS1	0.984623	1.73066		1.03457	0.866933
	YBR035C	PDX3	1.20411	1.20529		1.2464	1.19147
	YFR044C	DUG1	0.990796	2.66737		1.35293	1.48393
	YHL034C	SBP1	1.09105	1.04894		0.9395	1.09043
	YPR041W	TIF5	1.04287	2.05142		1.0087	0.764033
	YBL045C	COR1	0.944277	1.73459		1.13767	0.996467
	YNL121C	TOM70	0.953996	0.632998		0.9251	0.682933
	YER081W	SER3	0.945064	1.59857		1.19827	1.52507
	YOR117W	RPT5	1.19545	1.3051		0.906767	0.868
	YCL050C	APA1	0.854601	0.629707		1.01113	1.05737
	YLR216C	CPR6	0.96381	2.013		1.049	1.01787
	YLR244C	MAP1	1.23782	2.09056		1.11187	0.857267
	YHR018C	ARG4	2.81455	2.59422		1.53113	0.939833
	YOL039W	RPP2A	1.04296	1.12748		1.0036	0.9998
	YDR091C	RLI1	1.10823	1.17724		0.988	1.08943
	YMR235C	RNA1	1.12598	1.33593		1.05343	0.804267
	YOL058W	ARG1	3.73428	3.2684		1.93113	1.51883
	YDL081C	RPP1A	0.99004	1.99368		0.9047	0.514633
	YPL225W	0	0.761303	0.759826		1.03733	1.52067
	YOR341W	RPA190	1.32454	3.44448		1.0923	0.845967
	YML126C	ERG13	1.10834	2.38031		0.992067	0.9411
	YJL167W	ERG20	0.748951	0.913344		0.944267	0.951133
	YBR249C	ARO4	2.1526	1.37962		1.19803	1.08713
	YML070W	DAK1	1.20685	2.97426		0.968167	1.031
	YDR395W	SXM1	1.4263	2.23888		1.17913	1.34277
	YLR347C	KAP95	0.929749	1.9129		1.07193	1.05097
	YOL040C	RPS15	1.09469	1.56478		0.947167	0.7982
	YDL083C	RPS16B	1.14799	1.10698		0.927967	0.956367
	YHR087W	RTC3	1.00856	1.13664		0.781833	1.1511
	YDR298C	ATP5	1.04498	1.07709		0.9496	0.886467
	YBL047C	EDE1	1.41248	2.90799		0.870867	1.1823
	YGR209C	TRX2	0.855073	0.898107		1.17233	2.7355
	YER178W	PDA1	1.81928	2.2985		1.03847	0.794433
	YHR163W	SOL3	1.05014	3.66326		1.07717	1.75247
	YJL136C	RPS21B	1.08676	0.746143		4.11847	0.602267
	YMR297W	PRC1	0.893063	1.21495		1.06107	2.28097
	YMR079W	SEC14	0.8366	1.09731		1.0589	1.1318
	YOL097C	WRS1	1.04383	1.18835		1.0952	0.9396
	YPL249C-A	RPL36B	1.21987	0.453062		0.9452	0.883867
	YLR175W	CBF5	1.15146	1.59797		0.9533	0.827433
	YNL007C	SIS1	1.37935	2.49201		1.08547	0.8187
	YGR034W	RPL26B	1.04877	0.822438		0.990533	0.994433
	YGL103W	RPL28	1.27859	0.361217		0.928667	0.790633
	YJL020C	BBC1	2.00258	6.08757		0.9433	1.4185
	YNL104C	LEU4	3.11304	2.54159		1.6686	1.06297
	YKL104C	GFA1	1.15997	4.87096		1.1007	1.0932
	YLR301W	HRI1	1.10058	1.05015		1.07967	1.28753
	YHR049W	FSH1	1.15301	0.757256		0.912033	1.08637
	YBR143C	SUP45	0.904856	0.891703		0.9877	1.01777
	YNL010W	0	1.04188	0.760634		0.960567	0.812833
	YKL212W	SAC1	1.2278	1.87197		1.25413	0.9441
	YOL139C	CDC33	0.732331	0.66014		0.897867	0.8797
	YNL069C	RPL16B	0.947903	1.0118		0.919867	0.8287
	YOR323C	PRO2	1.20956	2.9088		1.13547	0.8931
	YGL207W	SPT16	1.49472	3.51421		1.11983	1.29787
	YDR238C	SEC26	1.16445	2.04657		0.9546	1.0248
	YPL237W	SUI3	0.994395	0.876627		1.1074	0.896033
	YNL189W	SRP1	1.12984	1.46488		0.9313	1.01963
	YKL029C	MAE1	2.19957	3.79692		1.16727	0.899767
	YGR086C	PIL1	1.01427	1.70105		0.860867	0.7144
	YBR177C	EHT1	0.801923	1.91476		0.970133	0.980467
	YDR074W	TPS2	0.657944	1.22197		1.02947	1.09267
	YNL132W	KRE33	1.50696	3.74825		1.22913	0.689833
	YDR232W	HEM1	1.69121	3.55843		0.870867	1.10413
	YML012W	ERV25	1.0519	1.28718		1.11523	0.7234
	YPR183W	DPM1	1.10568	1.9641		0.936767	0.784
	YMR058W	FET3	2.09709	2.51509		0.972033	1.27597
	YDL103C	QRI1	0.87215	2.85303		0.977967	1.06317
	YLR420W	URA4	1.127	1.26474		1.04523	1.26623
	YCL009C	ILV6	2.6824	8.43675		1.0207	1.10217
	YHR128W	FUR1	1.13073	1.56949		1.1463	1.1998
	YDR516C	EMI2	0.72683	0.613418		1.01813	1.3236
	YGR211W	ZPR1	1.42451	2.08325		0.841133	1.87587
	YMR099C	0	1.0704	1.32842		1.0758	1.2348
	YEL046C	GLY1	1.54902	3.6816		1.0283	1.2544
	YJR007W	SUI2	0.976324	1.13841		1.11377	0.6683
	YHL011C	PRS3	1.0611	1.64594		1.27103	0.671167
	YBR009C	HHF1	0.743865	0.804755		0.7829	0.772033
	YDR368W	YPR1	0.950329	1.41573		1.0431	1.3191
	YCR004C	YCP4	0.890215	1.08256		0.983533	0.971033
	YIL043C	CBR1	1.20633	2.11284		0.918367	0.875233
	YJL008C	CCT8	1.09564	1.17955		1.04097	0.9788
	YOR261C	RPN8	1.00164	0.74475		1.06337	1.0035
	YJR077C	MIR1	1.19626	3.09335		0.898933	0.893267
	YLL050C	COF1	1.27293	2.15223		0.851333	1.38953
	YGL037C	PNC1	0.747824	0.974744		0.907867	1.10803
	YDR212W	TCP1	1.23751	2.39421		1.02853	0.824433
	YNL241C	ZWF1	1.84902	7.49522		1.06137	1.04777
	YER057C	HMF1	1.31641	1.66827		1.21477	1.65283
	YPL012W	RRP12	1.39968	1.38261		1.02137	0.782833
	YHL015W	RPS20	1.02883	0.721126		0.885067	0.728
	YDL143W	CCT4	1.12922	1.5846		1.07043	0.9591
	YDR502C	SAM2	0.387757	0.256611		0.847533	0.896767
	YMR105C	PGM2	0.642875	1.20896		0.827533	1.3179
	YNL112W	DBP2	1.31467	1.00872		1.044	0.930067
	YJR025C	BNA1	1.96351	1.58937		1.05043	1.09863
	YDR427W	RPN9	0.877754	0.695285		1.21657	0.751
	YMR307W	GAS1	0.694456	0.947128		0.7948	1.71663
	YOL143C	RIB4	1.32732	1.52745		1.13567	0.7459
	YNL096C	RPS7B	1.07103	0.855562		0.9917	0.747467
	YKR018C	0	1.16514	1.48884		1.1212	0.975833
	YER062C	GPP2	1.0246	1.29707		0.983967	1.04603
	YKR048C	NAP1	1.19471	3.02854		0.946867	1.12947
	YDL192W	ARF1	1.15252	1.22122		0.934833	1.09857
	YCR073W-A	SOL2	1.53885	2.39707		1.41403	0.7787
	YPL262W	FUM1	1.18756	2.03367		1.08403	0.783333
	YOR230W	WTM1	1.11085	2.19246		0.980933	1.25483
	YIL094C	LYS12	1.59046	1.44613		1.11917	1.24447
	YOR184W	SER1	1.41906	1.52161		1.30267	1.14017
	YDL100C	GET3	0.768927	1.06219		0.924633	1.10047
	YOR310C	NOP58	1.76323	2.38685		0.846333	0.921133
	YJL177W	RPL17B	1.02861	1.2467		1.0109	1.07967
	YBR039W	ATP3	0.895538	1.0077		1.01493	0.924533
	YGL040C	HEM2	1.17614	1.96236		0.836933	1.14283
	YGL173C	XRN1	1.29912	3.18374		0.8167	1.056
	YML074C	FPR3	1.22275	1.75359		1.31997	0.899133
	YOR122C	PFY1	1.04912	0.917154		0.836333	1.547
	YCL035C	GRX1	0.849885	0.969822		0.9944	1.76793
	YGL030W	RPL30	1.00929	1.02896		0.827233	0.820267
	YMR083W	ADH3	1.16174	1.73127		1.0212	0.7459
	YJR064W	CCT5	1.09071	1.15299		1.00427	0.6614
	YIL076W	SEC28	0.801506	0.774917		0.962033	1.0739
	YAL023C	PMT2	1.20474	3.02943		0.840267	1.16883
	YBR109C	CMD1	1.02877	0.936018		1.26997	1.14453
	YER069W	ARG5,6	3.35426	4.75141		1.79567	1.09227
	YNR035C	ARC35	0.955972	1.37427		0.9216	1.155
	YNL244C	SUI1	1.0576	0.725346		0.912667	0.971733
	YNL160W	YGP1	0.731335	1.81767		0.812	2.844
	YOL059W	GPD2	2.10387	2.89108		1.38873	0.8999
	YHR170W	NMD3	1.08243	1.0945		1.1771	0.8765
	YIL124W	AYR1	0.816291	0.794795		1.19243	1.18037
	YPR160W	GPH1	0.594311	0.543028		0.8442	0.995233
	YCR084C	TUP1	1.41495	5.8039		1.08003	1.2946
	YLR208W	SEC13	0.966346	1.209		1.26647	0.882033
	YER117W	RPL23B	1.0485	1.00887		0.9082	0.738267
	YOR285W	RDL1	0.724367	0.857508		0.9723	1.21887
	YMR109W	MYO5	1.03361	4.66639		0.7884	1.03223
	YKR066C	CCP1	1.53956	2.58342		1.02743	1.45393
	YML106W	URA5	1.15663	1.48887		1.02057	1.2305
	YKL127W	PGM1	0.982805	1.8826		0.872933	1.15013
	YDR513W	GRX2	0.869335	0.84714		0.9062	1.45493
	YDR172W	SUP35	1.16008	1.74801		1.05567	0.879
	YDR293C	SSD1	1.15813	2.85715		0.749	0.8375
	YIL138C	TPM2	1.01529	0.68291		0.945667	1.6358
	YKL150W	MCR1	1.03603	1.10171		0.884067	0.9749
	YNL037C	IDH1	1.42689	1.4604		0.954833	0.903367
	YLR192C	HCR1	1.3095	2.28663		0.9533	0.9875
	YER103W	SSA4	0.761185	2.82274		0.966867	1.6839
	YML022W	APT1	0.954893	0.878039		1.0756	1.3279
	YGL106W	MLC1	0.982299	1.0402		1.1524	1.5147
	YKL142W	MRP8	0.834981	1.01144		1.06297	1.07923
	YML086C	ALO1	1.19254	2.8472		1.0506	0.6535
	YHR042W	NCP1	1.18073	3.84164		0.959367	0.8599
	YML128C	MSC1	0.557942	1.22278		0.8976	1.33353
	YBR263W	SHM1	1.28975	1.56652		1.4579	1.10727
	YGL137W	SEC27	1.30368	3.08293		1.13137	1.0196
	YKR043C	SHB17	1.22891	1.98217		0.925933	1.2125
	YOR361C	PRT1	1.27241	1.71212		1.4058	1.2893
	YDL130W	RPP1B	1.31981	1.35486		0.871	0.7042
	YDR214W	AHA1	1.20932	3.91902		0.838733	1.44573
	YDL160C	DHH1	1.09	1.27169		1.2451	1.52227
	YPR132W	RPS23B	1.17151	1.04061		0.992367	0.7636
	YLR270W	DCS1	0.890792	1.69352		1.05037	1.01993
	YHR200W	RPN10	0.871139	1.66416		0.9269	1.4045
	YDL147W	RPN5	0.911556	0.732283		1.2457	0.6714
	YNL135C	FPR1	1.15593	0.681402		1.03393	0.8961
	YKL145W	RPT1	0.936028	0.937178		0.9927	0.9021
	YOR298C-A	MBF1	0.8387	0.958959		0.987433	1.34167
	YOL127W	RPL25	0.896773	0.767221		0.954733	0.918267
	YNL208W	0	1.09628	1.95521		2.36103	1.24123
	YJR125C	ENT3	0.861026	1.7347		1.25017	1.0472
	YLL001W	DNM1	1.53428	2.49476		1.02327	2.12617
	YML069W	POB3	0.979402	1.59632		1.10193	1.10373
	YIL051C	MMF1	1.41527	1.6099		0.964333	2.12243
	YOR061W	CKA2	1.06209	0.947664		0.967167	1.00503
	YJR094W-A	RPL43B	1.04696	0.66066		0.9567	0.859667
	YPR165W	RHO1	1.01332	1.32519		0.937167	0.9562
	YML078W	CPR3	1.17401	0.941417		0.971933	1.5453
	YBL064C	PRX1	0.825832	0.910503		0.835267	1.60277
	YKL033W-A	0	1.3489	1.26746		1.16203	0.993333
	YDR168W	CDC37	0.880666	0.683027		1.02363	1.1638
	YNL045W	LAP2	0.854987	2.13866		1.06353	1.0182
	YLR292C	SEC72	0.810583	0.86773		0.8349	0.801667
	YER120W	SCS2	0.856086	2.10411		0.897633	1.4243
	YDL061C	RPS29B	1.39091	1.85444		1.02187	0.988167
	YJR010W	MET3	0.439654	0.238141		0.789867	0.6877
	YNL117W	MLS1	1.02662	1.78984		1.23067	0.9154
	YOL061W	PRS5	1.09738	1.6256		1.21513	1.13367
	YBR164C	ARL1	0.977505	1.40014		1.04983	0.5878
	YER009W	NTF2	0.899709	1.05523		0.843	1.56293
	YJL172W	CPS1	1.0261	2.31289		1.0055	1.1952
	YDR233C	RTN1	1.12025	1.75304		1.19027	1.54653
	YER004W	FMP52	1.16662	2.57222		1.08903	1.316
	YLR335W	NUP2	1.20437	3.06791		0.827733	1.17007
	YLR043C	TRX1	0.75889	0.723323		1.22857	2.5056
	YIR037W	HYR1	0.864983	1.01245		0.909333	1.2918
	YDR071C	PAA1	0.862245	0.614143		1.06383	1.17717
	YHR132C	ECM14	0.978537	0.993138		0.983567	1.1056
	YNL098C	RAS2	0.785422	0.971175		0.885733	1.7702
	YLR447C	VMA6	0.966722	0.939706		1.0072	1.13707
	YHR201C	PPX1	0.807878	0.91864		0.900267	1.0452
	YKL117W	SBA1	0.921881	1.06025		0.863433	1.76933
	YPL240C	HSP82	1.29178	3.12726		1.12583	1.0681
	YNL071W	LAT1	1.30199	2.2784		0.930167	0.842833
	YHR141C	RPL42B	1.18437	0.960814		0.908367	0.740333
	YPL260W	CUB1	0.899423	0.952511		0.746367	1.5583
	YEL051W	VMA8	1.06619	0.832686		0.926333	1.07137
	YCL037C	SRO9	1.07156	5.31884		0.7624	0.738033
	YHR021C	RPS27B	0.917244	0.900402		0.869867	0.920333
	YLR325C	RPL38	1.21371	0.474283		0.867767	0.823633
	YBR078W	ECM33	0.785183	1.66693		0.856067	1.70183
	YJL121C	RPE1	0.779952	2.9131		1.00747	1.24857
	YDL226C	GCS1	1.08321	2.09119		1.00267	1.00713
	YIL133C	RPL16A	0.862725	0.867774		0.85	1.0443
	YOR021C	SFM1	0.899345	0.723586		0.9682	1.02307
	YEL031W	SPF1	1.46287	4.43328		1.0954	1.1203
	YLR028C	ADE16	1.10849	1.67715		1.13167	0.886033
	YDR457W	TOM1	1.16093	2.2549		24.3983	0.7736
	YMR250W	GAD1	1.17049	4.53962		0.899567	0.685933
	YCR051W	0	1.21127	1.63352		1.36127	0.698167
	YBL015W	ACH1	1.07489	1.91548		1.07877	0.905533
	YMR314W	PRE5	1.13666	2.07855		0.4434	1.0509
	YDL145C	COP1	1.31427	4.7875		1.02257	0.779967
	YDL022W	GPD1	1.07239	5.13004		1.0953	1.0522
	YKL067W	YNK1	0.857481	1.02584		1.158	1.56973
	YJL145W	SFH5	1.16217	1.39255		1.23807	1.53387
	YDR001C	NTH1	1.14	3.06023		1.14387	0.703533
	YIL041W	GVP36	1.12488	1.37215		1.30497	1.09287
	YLR258W	GSY2	0.705496	1.07849		0.787933	1.12753
	YLR231C	BNA5	0.962384	1.83599		0.927067	1.04937
	YER023W	PRO3	1.11301	2.06827		0.929833	1.1302
	YIL021W	RPB3	0.88963	0.78598		2.05687	0.572367
	YOR176W	HEM15	0.744542	1.26296		0.8991	1.1357
	YDL235C	YPD1	1.09698	1.4523		1.1718	0.9971
	YDR432W	NPL3	0.934622	2.25458		0.8814	1.21697
	YHR047C	AAP1	1.20147	2.00873		1.0202	1.68277
	YMR027W	0	1.06735	1.96326		0.897733	1.02697
	YDL086W	0	1.32111	2.0612		1.19307	1.30127
	YPL063W	TIM50	1.19779	2.10301		1.0511	0.709233
	YGR210C	0	1.29979	4.14712		1.00057	1.46237
	YDR487C	RIB3	1.82147	1.21615		1.2885	1.60867
	YFL005W	SEC4	0.710212	0.632035		1.03517	1.0112
	YDL137W	ARF2	0.94636	0.957024		1.35977	0.887
	YDL078C	MDH3	0.938669	1.21354		0.874533	1.00587
	YNL061W	NOP2	1.43214	2.38787		0.724033	0.699267
	YIL002W-A	0	0.958677	0.591605		1.13683	1.13583
	YGL087C	MMS2	1.06266	1.68284		0.564467	0.895667
	YIL062C	ARC15	0.764099	1.14298		1.21137	0.986267
	YOR210W	RPB10	0.991729	0.609123		0.933533	0.780233
	YBR082C	UBC4	1.00001	1.07352		1.0163	0.737433
	YKL054C	DEF1	1.07217	1.34863		0.9622	0.886633
	YJL189W	RPL39	1.21027	0.493049		0.886833	0.8652
	YHL033C	RPL8A	0.936334	0.991988		1.00587	0.804833
	YBR010W	HHT1	0.936671	0.526938		0.677567	0.562533
	YPL143W	RPL33A	1.16725	0.312742		0.894033	0.807667
	YOR209C	NPT1	1.28134	1.40105		0.995	0.883
	YGR019W	UGA1	1.047	1.48627		0.967333	1.23677
	YBL024W	NCL1	1.20385	0.530544		1.09373	1.2418
	YLR441C	RPS1A	1.13395	0.745109		0.929033	0.866567
	YKL073W	LHS1	1.26386	1.65078		2.53153	1.0403
	YGR135W	PRE9	0.875447	0.971105		1.05857	1.32323
	YPL093W	NOG1	1.37204	1.03611		0.908133	0.897333
	YGR282C	BGL2	1.01473	1.1962		1.64043	1.95893
	YKL103C	APE1	0.834986	1.9529		0.922467	1.00767
	YKL010C	UFD4	1.40367	1.59167		4.5079	0.8917
	YJL055W	0	1.16777	1.24092		0.9234	1.33277
	YPL243W	SRP68	1.01319	0.89246		1.3857	1.21337
	YHR089C	GAR1	1.04614	1.42294		0.921567	0.877367
	YOL038W	PRE6	0.838059	0.96626		1.026	0.746467
	YDR035W	ARO3	2.24072	1.82855		1.0822	0.884033
	YLR113W	HOG1	0.848218	1.51114		1.23213	1.11137
	YEL026W	SNU13	1.01315	0.593994		0.908633	1.22047
	YPR004C	AIM45	0.921707	1.17229		1.31023	1.6389
	YGR253C	PUP2	0.936732	1.03197		0.520167	2.13373
	YDR012W	RPL4B	1.37232	2.12794		1.09067	0.814967
	YGL147C	RPL9A	1.0432	0.831736		0.9958	0.672667
	YDL075W	RPL31A	1.09883	0.872598		0.999533	0.966367
	YKR057W	RPS21A	1.12479	0.814818		1.274	0.648233
	YIL074C	SER33	0.754572	0.612826		1.16017	1.29593
	YKL180W	RPL17A	1.06123	1.77369		1.17873	1.24247
	YBR054W	YRO2	0.884433	1.26539		1.0512	1.12517
	YDR510W	SMT3	1.39803	2.19036		0.922933	1.16617
	YPR016C	TIF6	1.10401	0.834149		1.03347	1.08707
	YIR034C	LYS1	3.55338	4.26267		1.14727	1.00943
	YER133W	GLC7	0.963737	0.75071		0.980433	0.915667
	YLR174W	IDP2	1.4803	2.48032		1.48147	1.0016
